# Supplementary material for: Quantifying societal emotional resilience to natural disasters from geo-located social media content
Source: PLoS One. 2022 Jun 16;17(6):e0269315. doi: 10.1371/journal.pone.0269315 (PMC9202846; doi:10.1371/journal.pone.0269315)
Supplement: S1 Data — (ZIP) [file pone.0269315.s007.zip]

Archive with 16 entries (15 files):
- Tweet_IDs/
- __MACOSX/._Tweet_IDs
- Tweet_IDs/Florence_IDs.csv
- __MACOSX/Tweet_IDs/._Florence_IDs.csv
- Tweet_IDs/.DS_Store
- __MACOSX/Tweet_IDs/._.DS_Store
- Tweet_IDs/Alabama_IDs.csv
- __MACOSX/Tweet_IDs/._Alabama_IDs.csv
- Tweet_IDs/Florida_IDs.csv
- __MACOSX/Tweet_IDs/._Florida_IDs.csv
- Tweet_IDs/Carolina_IDs.csv
- __MACOSX/Tweet_IDs/._Carolina_IDs.csv
- Tweet_IDs/Irma_IDs.csv
- __MACOSX/Tweet_IDs/._Irma_IDs.csv
- Tweet_IDs/Harvey_IDs.csv
- __MACOSX/Tweet_IDs/._Harvey_IDs.csv
