# Supplementary material for: Quantifying societal emotional resilience to natural disasters from geo-located social media content
Source: PLoS One. 2022 Jun 16;17(6):e0269315. doi: 10.1371/journal.pone.0269315 (PMC9202846; doi:10.1371/journal.pone.0269315)
Supplement: S1 Data — (ZIP) [file pone.0269315.s007.zip › Tweet_IDs/Florence_IDs.csv]

tweet_ID
759904130479497217
759904398873014272
759904654616473602
759905573471031296
759906374625087489
759907238358036481
759907716789788672
759909033507639297
759909448794066945
759910539464019969
759912007311106052
759912120674693124
759913072794357760
759914205080203268
759914343580307456
759916872670117889
759919007776464900
759921021000572928
759921318615773185
759921801061294080
759924137464913920
759924229777285120
759924683705692160
759925538085449729
759926226211311616
759926402191806464
759927354286305280
759931267773181952
759935289850785792
759938335137726464
759944546943901696
759946597635592192
759948011481001984
759952276840734721
759956634789699585
759961139526504448
759962653443973120
759964730018508800
759966771084484608
759974737409871872
759978537361211394
759980097801752576
759980377758851072
759997072233725952
760020413204226048
760038612457009152
760048733484572672
760057726101618688
760058858190442496
760059147584872448
760060549317079044
760062725519249408
760064155672018948
760065795753779200
760067645630582784
760071486895824898
760074402331590657
760076030065319940
760076046574182400
760078340929662977
760080152806105090
760080282720407552
760080425414905856
760081755172769792
760082396867858432
760083562871656453
760083608832839681
760084271490936832
760084359852339201
760084388918853633
760084573849989120
760085307488280576
760085320293552132
760085689228599296
760086624831090690
760089254458458112
760091095845920768
760091221796622337
760093411022106624
760093662688665601
760095051124846592
760095621520891906
760096361773535232
760097810704367616
760098570078855168
760098612089122816
760099379646599170
760099488648220672
760099648069472256
760100092397309952
760100553997201408
760103079140360192
760103125260771328
760103938855088129
760104198633435136
760104643573739520
760105096281661440
760105945175384065
760107655100674048
760111547398041601
760112541095763968
760114659424886784
760115007455531008
760117023137337345
760117364906045441
760117662399639553
760117671111176192
760117977156988928
760119738550726656
760120686664749056
760120875182010368
760121068367417344
760121370437095425
760122284522614786
760122381247639552
760123186629349376
760126596380368899
760126608988438528
760126919216025600
760127670138974209
760130354606907392
760131453577330688
760132736808091649
760132896426340353
760133902971334656
760134120857034752
760134678733029377
760135379190112256
760136671060979712
760138801855369216
760139087235907584
760139359513346050
760140487990779904
760141871913967616
760141960099291136
760142069306363905
760143084407562241
760143189021831169
760143549820198912
760143738672812032
760143906327506944
760146934476791813
760146938675154945
760147622413774848
760147953755521024
760147995811651584
760151820765319169
760152257006567424
760153242839855104
760153683350859777
760153943171338240
760155226846494720
760155289656197120
760157038521442304
760158414463000576
760158624144424961
760159949347520512
760160314239225856
760160322837590016
760160855610712066
760160960363438080
760161031662415872
760161203620487170
760161862205972480
760162717718155264
760162868696379392
760162902112284672
760165745892261889
760165880349151232
760167012660240384
760167151219183617
760168879268257793
760169587992174592
760171424992616449
760171987285123076
760172297332232192
760172607748579328
760172779740147712
760173799069417472
760174948266549249
760174994437476352
760175091032395776
760175203976634368
760177708164788224
760178981937315842
760179666925649920
760179717064368128
760182342719672321
760182955293618176
760185555523031040
760186277039865857
760186449299775488
760187011026259968
760187770283364352
760191998334828544
760192291902410752
760192333757485056
760192771231653888
760192962714185729
760193134676488193
760193323424358400
760194309161295872
760195555117174784
760195655767732225
760196303276085248
760196750191624192
760197186575437825
760197316707954689
760199967386443776
760201232426242048
760201947056074753
760202485822808064
760203801156423682
760205591231029248
760206183256891392
760206271328903168
760206288211087360
760209513492295681
760209832397774848
760211929516290049
760212206461919232
760212531331817474
760212709673570304
760213749902954496
760214009937133568
760215784270344192
760216828484419584
760217356886880256
760219005432901632
760221735656550400
760223904434708481
760224726329401345
760225028332027904
760225552607252481
760226273914417155
760227188276862976
760228224433393665
760228243299442688
760229650614194176
760230330083270660
760230577190481920
760232322335641600
760232754277605376
760233781722611713
760235606240792576
760237259073347584
760237439168356352
760237627987623938
760238189986607104
760241172363276291
760241734295121920
760242610766163968
760243755706359808
760244187799384064
760246520138625024
760248835197337600
760251334868267008
760253645988438016
760253851673001985
760254142702948353
760254357107605504
760255894336790530
760255927731662848
760256204631269376
760258381605138433
760259043977940993
760259182553473024
760259815998300160
760259937343766528
760260015857041408
760261883668541441
760264186282831872
760264672817909760
760265004230840321
760266086273122304
760267281943240704
760267843678015488
760270339452514304
760270575835181056
760271585022468097
760271652202680320
760272487645114372
760274406425976833
760275234268205056
760277259877953536
760277729845583872
760278006535483392
760278663094996994
760279864842870784
760280057415737344
760281127080820736
760282494495182848
760282825971032064
760283190548279297
760283383729573889
760287993206870016
760290866325917696
760291403243130881
760294116748124160
760294418721234950
760295022923227136
760295094159286276
760295094377295872
760295735787134976
760296545283485701
760297875079397377
760298785331220480
760299078873853952
760299821219524608
760300970190385153
760300970278473728
760304086659072000
760307656623927297
760317068038340612
760317957276889091
760321048646737920
760322717652484096
760325121047396356
760326841055977472
760331547069251584
760333807450894336
760343521614139392
760358935501176832
760359476633317376
760365512287223808
760390933888151552
760405238557863936
760406096037158912
760413423800692736
760413880891891714
760414254348505088
760415036871471104
760415628801019904
760424593148485632
760425914564014081
760432801397239808
760436230710448130
760439013396377600
760442549232242688
760442808964558848
760442821824294914
760442821958438912
760443090188406784
760443576815751168
760443815824011264
760444088571207680
760444352552312832
760444554025639938
760444809697906688
760445267145404416
760445338301849600
760445384401391616
760445585635758080
760446076671266816
760446189871312896
760446198138494976
760446319789912064
760447372614742016
760448060593811456
760448936863641603
760449784452780032
760450136795480064
760451684485111809
760451784787779584
760453173496549376
760453940731260928
760455111223148545
760457392567889920
760459066137309184
760460173735407616
760462413275725825
760462958283685888
760462979645136897
760463122205380608
760465021994270720
760466142007664640
760466695890894848
760467471736254464
760469988453015553
760470768467734528
760472118773415936
760472550786732033
760474039941009408
760474165820424195
760475872918777860
760477139753848832
760478448078954497
760479824095744000
760481937722970112
760482000855666688
760482134901620736
760484186067042305
760484544533434368
760484785860980736
760485096214319105
760486329180229632
760489257039343616
760489450023505920
760489831411560448
760492163536855040
760492402662453248
760493971235823621
760493984011681792
760494516642033664
760495925739393024
760496080937103361
760496481631547393
760496861065076736
760497943342231552
760498035411460096
760498203493924864
760499247695269888
760499897921523712
760500552333533184
760500594184380416
760501302782783488
760501336584491008
760502028493725696
760502259243298817
760502515255300101
760502603125886976
760502657756827648
760502733090623491
760503005942874112
760503152634462208
760503211371339776
760503504754597888
760505338038587392
760505651948761089
760505782622310400
760506185166356481
760506461751508992
760506717625053184
760506889633304576
760508336986951681
760508944791973888
760510442397507584
760510836792143872
760511440381964288
760511771719245824
760512355033841664
760512594067226625
760512816214216704
760515291012931584
760516427694563329
760516561643839488
760517702779752448
760517862171607041
760517950197473280
760518905727164416
760519648831938565
760519778653966337
760520680647462912
760520974366310400
760521573837135872
760523595697172480
760524300449226752
760526124665352192
760526560860397568
760528737674809345
760528826128404480
760529045377388544
760529304002392064
760529929209454592
760530520354660352
760530998480306176
760531854424408064
760532051049218048
760533704024305665
760534052034211840
760535406760697856
760535809447432192
760536610471411713
760536665089777664
760536904148324352
760536953569751043
760538594394017792
760540297168314369
760540893061509122
760542096646246400
760542406928314368
760542625258627073
760543669430517760
760544344986222592
760544412174647296
760544533759287296
760545200414478336
760545372527702017
760545674320412672
760547549350469632
760547788459474944
760547851193556992
760549067680120832
760549159871012864
760550191728586752
760550250448769026
760551169194360832
760552163034537984
760552641147514880
760553819742822400
760554323180920832
760554994017849344
760555007166992384
760555602263158785
760556470446333952
760557062044602371
760557225597399040
760557321936179200
760557481558814720
760558424979484673
760558950274240513
760559314322923520
760560203335077888
760560564099833857
760560685965119488
760560752797319168
760560958414721025
760561415723839488
760561814320984064
760562112015978496
760563022024671232
760563345158131712
760563424849956864
760563689128853504
760564099919085568
760564427347333120
760565196943425540
760565475608780800
760566889160413184
760567233194196992
760568344663756800
760569531634814976
760571096005566464
760571142172135424
760571259537137665
760572375532462080
760572765535698944
760572916467507201
760573377987878912
760573998531043329
760575236118937601
760577911992692736
760578528446324736
760578805220073472
760579287514689536
760579723940417537
760579878924251136
760582445779386369
760583415024521217
760584315876933632
760584518025609216
760584576766914560
760584870108155905
760585000324509696
760585700806791168
760586162205560833
760588053920440321
760589169374535680
760589265805930496
760589320314953728
760589427009724416
760589756774354944
760589878165843968
760590205409689600
760590390101549056
760590784022183936
760590784118689792
760591371518349313
760591564519256064
760592717973815296
760594340850708484
760596006140456960
760596580693049344
760596677023719424
760596830824509441
760598669439668225
760598673508237312
760598879352000512
760598955235368960
760599847896428544
760600578099523584
760601039150190592
760602771380838401
760605518834663425
760605628037369856
760605854492192772
760605858338250752
760607598995472384
760608945710862336
760609855614881792
760610874944024581
760612737093345281
760614014938411008
760614461132668929
760615678969774080
760616242394828804
760618277865398272
760618323881054208
760619888637468672
760622081142763521
760622220485898244
760622220691460097
760622392586579968
760623407406784512
760625890338414593
760626066574585856
760626070978695168
760626196539252736
760626242898964480
760626276419956737
760626532251410433
760626741803151361
760627194930536449
760627467765809152
760628247813955585
760629795281629184
760629996813557760
760631099659726852
760631339011964928
760631666129924096
760632978749976576
760634258184482817
760634526552977408
760636292417855488
760636300617584644
760636695230504960
760637512989675520
760638381315485697
760638511343083520
760641162155810816
760642864699305984
760643015685865472
760645196975529984
760645817808130050
760646853578854400
760647055140237312
760648669871874048
760649332601262080
760650662069673984
760651391975186432
760652108932624384
760660413998661636
760661479389626368
760664534960877570
760666357251792896
760668169237331969
760670685656121348
760671896652292096
760682077633318912
760683616615669761
760686783357153280
760694819618426880
760696094607216641
760698868371689474
760701102752993281
760707733792387072
760711529775898624
760711722877480964
760712889317687297
760713169715298304
760714159457759233
760716869133279235
760717477332615168
760717640910442496
760718240574214144
760719435913105408
760737849079574530
760741011760873472
760751560133451776
760755733705158656
760760221706940416
760774138386579456
760782436565327873
760783558734647297
760784326057422848
760786356075397121
760787192931348480
760787380324491264
760791569658155010
760793792710574080
760794082205634560
760795861718667264
760796149913489408
760804974561406980
760805708732379138
760805968972087296
760806232860954625
760806967136747520
760807755548471300
760807894136786946
760808737036603392
760809487640829956
760809974184284161
760810322546401282
760810844619837440
760811287102185472
760811685812707329
760813329610932225
760813845782925312
760815307434762240
760816827945644032
760818048328732672
760818895485820928
760818916717371392
760819310805684225
760821378580750337
760821726619897857
760822271955042304
760825245645221888
760826889778917376
760827879819124737
760827992922697728
760833298885021699
760833395240931329
760834246663479297
760834594824261632
760836922595880960
760837199717801984
760837325509320704
760837329795715073
760837484901171200
760838508231598080
760839116200169472
760839816762290177
760840467105755137
760840718457765888
760841020741255168
760841133954129920
760841666672472070
760844703390498816
760845982435127296
760846884231524352
760847106538020864
760847622596722688
760848476548849668
760851128686739457
760851741273300996
760851841936523266
760852533921259520
760854014720405504
760854291464658944
760855214207361026
760855478528114688
760858242566193152
760858355762139136
760858439677571072
760858841516867584
760860977269121025
760861145053954049
760861211789561856
760862881130971136
760864420457095168
760866094085124096
760866257524682752
760866500941000704
760866815727833089
760866928944484354
760868711326633984
760868958660468736
760869919185448960
760870783321276416
760872096146661377
760872444517199872
760872746406453248
760873224280215552
760874285514821633
760874570983223300
760875308878663680
760875601120993280
760876261300252672
760876907063832576
760877267912359937
760877557273227264
760877972291137539
760877997620473857
760878052179980288
760878786225156098
760878869909950464
760878886791938048
760881193587847168
760882627960201216
760883685126057984
760885593446424576
760886373599416320
760887007073570817
760887485274742784
760887614949896192
760888051182612481
760888059764219904
760888831583227904
760890098149826560
760890668520615936
760891260148285440
760893621163950080
760894749792407552
760894988687380480
760895756454752257
760896192553349120
760896280553861120
760896494266224640
760897262075674624
760898255874093057
760898285439594496
760899115836329988
760901313890693120
760901670301827073
760901901034541056
760902538493177856
760902798498148352
760906107606867968
760909362718248960
760909744135602177
760910415547072512
760912071978471424
760914450467524608
760914861186396160
760915473810673665
760915922546720768
760916333496107008
760916681665445888
760917281547235328
760919886075875328
760919886126157824
760920808793444357
760921454934302720
760922327005564928
760924797710635008
760925233960198144
760925623720120320
760927851189194753
760929054849662976
760929071526187009
760929314984435712
760929717620912128
760930258547638272
760931961519022080
760932046835441664
760932177836204032
760932464755937281
760933043695595520
760934435944476674
760935329561845760
760935673473830912
760936776366190593
760936956838633472
760937137344622592
760937380551413761
760938160582909952
760938655569485824
760939364570587136
760939498612097032
760940085852241920
760940169868431360
760940429990825985
760940782022905856
760941566378868736
760942665257156612
760942707468488704
760943021911334912
760943076428828672
760943953134977024
760943990552268800
760944485811433472
760944750040014848
760944842012708864
760945278316716032
760945324588462080
760945769088032768
760946036303167488
760946377383960576
760946444522164225
760946524125667328
760946603930755073
760947018827083781
760947783914229760
760949325849501697
760949762078052352
760950059772973056
760950378515095552
760952463415451653
760955155932073984
760955323699953664
760955537655672832
760956301610364928
760957764902367232
760958716808077312
760959312629932036
760960608426680322
760961037327736833
760961174997389312
760963007858040832
760963619945185281
760964509448167424
760964765170724868
760965364830330880
760965843186507776
760966006839779328
760969533981007873
760970008109383680
760971916215803904
760973837219598336
760976299401752576
760982049725362176
760984784650764289
760985044601090048
760985459715674113
760985904462770176
760987866398875648
760988266002800641
760989238703824896
760991071631511552
760991453439025152
760991868612116480
760992682521063424
760993022507188224
760993883966799872
760993911192096768
760994699918315520
760999029874561025
761001750543335424
761003918780407811
761005690894766080
761006267829723136
761007282880520193
761009875040276481
761010562629242880
761014799081803776
761017813016248320
761018703760592896
761018741790380032
761018754172014592
761020725440319490
761022533403410432
761023342954414080
761026555573248000
761029940485562368
761031630752329734
761032717215543302
761033170124890112
761033335992758273
761034595915616257
761038077213024256
761039390210560000
761039532754022400
761047011109933061
761047061542281216
761051654321954816
761054200432238593
761055668442836993
761059086788009984
761065474608070657
761084487274856448
761105509231374336
761107232972902400
761118314286292992
761124035526746113
761135926370308096
761141269808680960
761143366813818880
761147248885526528
761150576927182848
761150721030967296
761157273053958144
761157910244184064
761159037589135360
761166557313654785
761167345976954882
761167349818929152
761167819891367936
761168176457670656
761168247513288704
761168600111591424
761169894041718788
761169895753003009
761170621535354880
761174874794528768
761175562568151040
761176967479603203
761178456394571778
761179651817426944
761181442986549248
761183057814687744
761183808666251264
761185251490160640
761186383868358656
761186643638231041
761186991954358272
761187218585190400
761188401261387777
761189269293654017
761189307205857280
761190121014112261
761190552960315393
761190766983118849
761191891069181952
761191970479804420
761191970484002817
761192830224052225
761193723749212161
761194722157133824
761196743815856129
761196743849488384
761198471927836673
761203085662269442
761203425031823362
761203643311796224
761203790221447168
761204029384892416
761204419400642560
761205023292260352
761205115416174592
761206617144635392
761207397197033473
761207879751835648
761208303305105409
761208475015716864
761210597530857472
761211067053715457
761211193012781056
761213273471541252
761214036897853444
761215135860002816
761215341259358208
761216108946788352
761216792362639361
761217014979399680
761218054978170880
761218747206074369
761218931407237121
761219191726682113
761219539753324544
761220017967038464
761220160611049473
761222454811488256
761222723146174464
761223373179412480
761223427701235712
761224887352426496
761224948891455488
761225147604873216
761225864805744640
761226024323584001
761226825225924608
761227597099462657
761228234675531778
761229761355984897
761229928830382081
761231556438429696
761231715889139712
761232657464295424
761235079460888576
761235297887584256
761237218753142784
761237424412385280
761238011283734528
761238032313831424
761238556564082690
761241174090866688
761242075681599488
761242252085604353
761242415525011457
761242591652438017
761243292172333057
761244642650169345
761246064561139712
761246458968289280
761246542594539520
761246810924994560
761247515928780800
761248606615592960
761248652404875264
761249826725957633
761249923262062593
761250132805423104
761250376381112320
761250715889270784
761252955580305408
761254289675259904
761254608526192640
761254780366753792
761254960721821696
761255602396008448
761256344640860161
761257670317932544
761259070955282432
761260438550032384
761260488588001280
761260891358633985
761261159760564224
761261340027609088
761261906535383040
761263014657921025
761265155774750720
761265299630862336
761266285279715328
761268470365302784
761269644766351360
761269703427760128
761271418898173952
761271792245833728
761271955777609728
761272740376633344
761276053889224704
761276754077949952
761276884315275264
761279539385204736
761283381434789888
761283465165705216
761284622919602177
761284652011171840
761286631638888448
761287374336696320
761288359947804672
761289144270061568
761290264174624772
761291925206949889
761292151678390272
761292285640314880
761293153831792641
761295674126237696
761296173709664256
761297289461764096
761297641963720704
761298291921485824
761298950439641088
761299344737701888
761300468991688708
761302654211416064
761303874766602240
761305783220994052
761306684904050689
761307205060603905
761308341435895808
761308685532401665
761310157817077760
761311135056273408
761311470567165952
761311537671929857
761312527397498880
761313085462155265
761313127304572928
761314125624467456
761314368587837440
761314649744678914
761314658053566465
761315274696040449
761315442308816896
761315815790522368
761317313312395264
761317397236101120
761318688892915712
761318703623471104
761319049552736256
761319372639973377
761320060405157888
761322644272734208
761326163130191872
761326645458239488
761327274549542913
761327513792499713
761331045161545728
761332135630299136
761335608757190657
761335994738089984
761337756358356994
761337869352906752
761338116728885250
761339693925556225
761339756676517888
761340545398484992
761340725627760644
761343364033806336
761345247360286721
761345477895868416
761345801016659968
761345855232225281
761345889130704897
761345897275990016
761347256381386752
761348740934492160
761349693360209920
761349722581893121
761352415404781568
761352842921725952
761353111365648384
761355036651757568
761355430912073728
761355607274233856
761355925936480256
761356991465787392
761357087783972864
761357364478021633
761358106760712194
761358274687971328
761360442992291840
761362900892192768
761364394953564161
761364637401001986
761366575257493504
761370828445396992
761370979255873536
761372552258170880
761375278279041024
761375907529433088
761380185576996864
761382933160681474
761384803916771328
761385500146016256
761386531663863808
761387332847017985
761389472118366208
761390537320595456
761393217384304640
761399080891326464
761404659454140416
761409646661816320
761427321186160640
761427472277659648
761447118666133504
761451619133353984
761452482988048384
761458980149338114
761476709250019328
761489684543385600
761497064068960257
761507902381236225
761508577622327296
761512977501532165
761513644471390209
761514270504783872
761514319829987328
761515552686780416
761520715791212545
761522746182373377
761525551802814464
761527556965339136
761529164088213504
761529821776273408
761529977145700353
761530026751774720
761530706946240512
761531490958061568
761531977631608832
761531986158555136
761532078433402880
761532233287073796
761532250265559041
761532275636834308
761533751859949568
761533898794889216
761534074968080384
761534766671724544
761534771096727552
761534771159707648
761534926424375296
761535190523011077
761535463236702208
761535987348566016
761536822006587392
761536998259720192
761538214226120707
761538650932809729
761538696738766848
761541389784014848
761542542898847744
761543004398157824
761544350811746304
761545558674673664
761546557170733056
761546896611561473
761547668464074752
761549677766455297
761549975301922816
761551808279908352
761552001041702912
761553758866186242
761554622771187712
761557076321574913
761557810182098944
761559051708665856
761559697589624832
761559740975505408
761561416444874752
761561987704729600
761562562425040896
761562612668637189
761563841738182657
761563917424308225
761564372338630656
761566949658595328
761567620260921346
761568786780532736
761569369675608064
761569730419359745
761570876642828288
761572620458336257
761573971095646208
761574247714189312
761574491193507840
761576554610688000
761580526608220161
761580946030288896
761581869020348416
761583458728620032
761584238898446337
761585836789936128
761586667035566082
761586969180639232
761586973530140672
761587619104829440
761587845916073984
761588923608858624
761588978323558400
761589959820062720
761591163530784768
761591184502378499
761592488914059265
761593092881260544
761593977770422272
761594460136312832
761597313672372224
761598025160658944
761598494981382144
761599510011183105
761599901109104641
761601129276968960
761601808783536128
761602286846029824
761602500797476864
761603253557747712
761603461133639680
761603943604494336
761604270818938882
761605109449039872
761606409553338370
761606443300589568
761607491935432704
761608247480578049
761608540515475456
761609022977957888
761609253454884864
761610654209814528
761611506018422784
761611698662813696
761612546214363136
761612814435823616
761613795932327936
761614102179360768
761614123176124416
761614166985617408
761614249147895808
761614953543442432
761615314433904640
761615909844692996
761616517884620800
761616828237877248
761617348646187008
761617637956812800
761618151838711808
761618367644069890
761618485340475392
761618757835825153
761619479201714177
761620758539927552
761621802930012160
761622646446489600
761623371431895040
761623610498883584
761624420045639681
761625342746304516
761625984206508032
761627926521446400
761629792877867009
761629885450166272
761630216628342784
761630455598714881
761631030306627584
761632406197661696
761632770963673089
761633022793789441
761633068889231360
761634763216072704
761634809286266880
761635199553712128
761637951121915904
761638521304035329
761638873466150912
761639112545828864
761639192342372353
761639318360240128
761639473469939713
761639486124163073
761639914005868544
761640371034136576
761640601884299264
761642824689299456
761643457983098880
761644221409398784
761644628428791810
761644938450788352
761645437619240960
761645806961111040
761645852792283136
761645903140818944
761646179943849984
761648621368541186
761648730474999809
761650236053872640
761650613679689728
761652005865652224
761652073255567361
761652299773030400
761653591404793857
761653897660248065
761653931240022016
761655516632272897
761655952756117504
761656657638076416
761657144194306048
761658075371581440
761658976681406465
761659861893611522
761659874530828292
761660600237690881
761661674038390784
761662009494474753
761662576056864768
761662751873785856
761662907155410944
761664249403932673
761665398433390592
761665784208846848
761665926991405056
761666711208669184
761666795233169408
761667373829124097
761667403432521729
761667655153639424
761668883803615232
761668938405179392
761669852771659777
761670519682924544
761670666500268032
761670821517680640
761670888773128192
761671131963195392
761671866096295936
761672172280610816
761673133283762176
761674223223971841
761674357634506752
761674546428510208
761674994942251008
761677201418760193
761678442781966336
761679206291996672
761679336181145600
761679680181145600
761680296764932096
761680690991640578
761682901201063937
761684725857554433
761685023758098432
761685724223725568
761687133308514304
761687259146031104
761690744511836161
761695530363879424
761699267606110209
761699879714455554
761700198716477440
761700458519891968
761700819397906432
761701234738954240
761702442706857984
761703059000954881
761703105323040769
761704556656852992
761704891970576384
761705009339854848
761705789543313408
761706234403749888
761706351466774532
761709476324007936
761709885977464832
761710063476207616
761710080215646209
761710793289236481
761712139887226884
761712391532969984
761712735528845312
761713574276464640
761713788164767744
761713834239336448
761715335632265216
761716069711155200
761716157959114752
761718561136111616
761718812760735744
761719563696365568
761719735461433344
761722382234947584
761723808415821824
761724311497564160
761724311631761408
761725314208702466
761725507130056704
761725989235920900
761728913005486082
761729160465248256
761729839766405120
761730116636536832
761730666102784001
761730712055808000
761730904964247553
761732444408143873
761734176550903809
761737506983440384
761737948756791296
761738031267143684
761738036610732032
761738287186796544
761743408356524034
761743899077513217
761746940044439552
761747921238892544
761747950930362368
761748487780261889
761751322936893440
761751428255866881
761753273124564992
761757593291354112
761759543810457601
761760483271671808
761761723980386304
761762030969819136
761762467064274944
761764484700667904
761765218527617024
761766800082239488
761769752897331200
761777616235921408
761783510134849536
761814590044958720
761867228371308545
761874811576430592
761880188280070144
761881388220084224
761881941914386432
761883884338446336
761887155492761602
761887616744710144
761892046101684224
761892369134387200
761893111266062337
761893492914200576
761893627375169537
761894763935051776
761895644931829760
761895900515962880
761896156657950721
761896412401442816
761896898873597952
761897557563940864
761899105073319936
761899117731729408
761900355038875648
761901160412225537
761902959827488768
761904121397981184
761905052529356800
761906067471077376
761906109552611330
761909779677712384
761912275003244545
761913151914856448
761914594537332737
761916970467983360
761918243695013894
761918764438974464
761919216949694464
761921519593332736
761921901254017024
761921905330749440
761923327040425985
761926593862217728
761926745327017984
761927521378062336
761927596900614144
761928112670060544
761929191008841728
761932055416541184
761932097342668802
761933359975047168
761933791837421568
761934526004068352
761934563811569664
761935515855708161
761935561934286848
761935645958733824
761935725491257344
761936996512129025
761937466160914434
761938250344771585
761939185745866756
761939869375483905
761940117095264256
761941597550358528
761942621094764545
761945108052897792
761945456364494848
761945854941007876
761946605750628353
761951034683957248
761951444304072705
761951728698667008
761952704017027072
761952859197845504
761953169806995456
761954455315243012
761954742348021760
761955594093801472
761956017584369664
761958529825669121
761959167695302657
761959192827564032
761959763261480961
761959960204967937
761960484539015168
761961432468578305
761961633950289920
761962099207733249
761963101566689280
761963223348289536
761963508581838848
761963831727837184
761966323039473664
761966843053563904
761967652516556800
761969745331650560
761970026513469440
761970471218900993
761970546829504512
761970764551643136
761971113006096386
761971901463789568
761972585278038016
761972702601019392
761973390454423552
761973482511007744
761973843351089152
761973985940795393
761974531380641792
761975227450613762
761975667915235328
761975768679231488
761976196317929472
761976984775823360
761977152757719041
761977551271124992
761980856382660608
761981200181317633
761981330125037569
761981812469936129
761982517067087872
761983158988316672
761984379346268161
761984744376721410
761984895551877120
761985524517048320
761986409506873345
761986497591533569
761988179415142400
761988387330990080
761988888483233792
761988926064189440
761989693659418624
761989882319368192
761989903563358208
761990050355830784
761990092042932224
761990930970796035
761992529105432576
761992663125987329
761993091129544704
761993879734276096
761994306450231296
761994475270991872
761994588215062528
761995267960889344
761996534665752577
761996664554991616
761996882822459394
761997444712280065
761998157819633665
761998191122317312
761998959552425985
761999261047394304
762001509018132484
762001831941726208
762002834418262016
762003354473988096
762003392340385796
762005401323929600
762005829079797760
762006617458089984
762007427252355073
762008224279126016
762008408589414400
762008458845646848
762008769391828992
762009482318716929
762009494767308804
762010790924783617
762011629680730112
762011772437966848
762011843741224960
762012301041991680
762012455270842368
762016520302133248
762018068155371520
762018651016982529
762019084707958788
762019397779218437
762020379174981633
762020471512653824
762020731668471808
762021381521367040
762021411179364352
762022983909203968
762023029962670080
762023264713519104
762023910896308224
762023969398493184
762026985321181184
762028138595508224
762028688141537280
762030282065129472
762030424512159744
762031015996952576
762031015997038592
762031460618412032
762031770720055296
762032215605772294
762033511368884224
762034174257602560
762035361191165952
762036133110751232
762037135255875584
762038766945071104
762039278645850112
762039349991116800
762039928809070594
762041023568629764
762041140967190528
762041761782910976
762043167030009856
762044739671629824
762046094251548673
762046379774582788
762046656615362560
762047004772012033
762047650719993857
762047998666936320
762048518705979392
762049080881143812
762049479428059136
762051215563685888
762052477273444352
762053321263722496
762053958705741825
762054051232116736
762054772383817728
762054881364631552
762055095336833024
762057049966514177
762058387819524096
762058543063334912
762059667254173696
762059994326036480
762060246089142272
762060744955494401
762060925344120832
762061181393727489
762061273588703232
762061558780342272
762064159290826752
762064662506512384
762065019194470400
762065120017182720
762066894186811392
762067044867182592
762067120461086720
762068760446447616
762069750339952640
762070429766938624
762070605856329728
762071289439907840
762071738540822528
762073659611766784
762073797847572480
762074565384216576
762076117218058240
762076746426482689
762077656556773376
762078029803913216
762078055128895488
762078474500710400
762079263075897346
762080634474930176
762081280297148416
762082136207667200
762082333159661568
762082370879008768
762084103386574849
762085025873588224
762085856345747457
762086755839406082
762089413224587265
762091258533842944
762093137892372484
762093737572917249
762094530229329920
762095700649869312
762099148204171264
762101064803946496
762102017238175744
762103325655461888
762104395102289920
762107129851355136
762108018951614464
762109524811538433
762110800098160640
762111756277866496
762112581482020864
762113836543508480
762114478204788737
762119008288182272
762122988510523393
762123286297935873
762124666366529536
762126025186619392
762126962827497472
762130894740160512
762136955618340864
762142056093396993
762142131435614208
762143989671702528
762151409399767040
762157004571967488
762171832199897088
762176172289503232
762191158743277569
762204345517629440
762209164848271360
762228324198297601
762242459363479552
762243126174048256
762243717612920832
762248566295433220
762256095913971713
762256245961154560
762257873187602433
762258489733373952
762259513193799680
762260259671072768
762260259691958277
762266530235215873
762271169311567874
762271961711988740
762272058239705088
762272305753972736
762273371312820224
762279205497282560
762280111580205057
762281457976999936
762285358570696704
762285426073886720
762287988227371009
762289926113296384
762291364952432640
762294468699525120
762296376877285376
762298801134665729
762299254266294272
762301040758820866
762301947105972225
762302127297339394
762302341366374400
762302550787944452
762302710515322880
762303501036912640
762303565817794560
762305730380693505
762305847892377601
762307080640430080
762310872593203200
762310931267280896
762312051003797504
762315658126356480
762315981016489984
762316115380957184
762317138694664192
762317818217967616
762319169010307072
762319970059427840
762320664858619905
762322096265441280
762322247617024001
762322540895334401
762324097141473281
762325313548193792
762325963715649536
762326257317060608
762326265739091969
762328136218324992
762328396462338048
762330006865469441
762330015220559872
762332003362414593
762332372289236994
762333693729869827
762335132405465088
762336348694982657
762337355227238401
762337732869754880
762338315655868416
762338529875595264
762338659571867648
762339473409519618
762339909738766340
762340786390216704
762341373274165249
762341784621985792
762341977476128770
762344623859703808
762345484069449728
762345488171556864
762345949343649792
762345983170662400
762347983807533056
762348029873573888
762348516178001920
762348579088429056
762350143840464896
762350613690658816
762350626281881600
762351318115704832
762352450527309824
762353167992520704
762353473950212100
762353981477756928
762354430276612096
762354497532198912
762354522651897856
762354602138148864
762357085115781120
762357274178379776
762357571806228480
762358108748410880
762358830214766592
762359564020834304
762359774050738176
762360264704483329
762361216765276161
762361690721837056
762362219191558144
762362433218371586
762362673291993088
762363930370904065
762363930480173056
762364081621774338
762364387726204932
762365302134808576
762366123958423552
762366841226342401
762366866463465472
762366908574248960
762367126296461312
762367181116018693
762368137207492608
762368225430470657
762368338722820096
762369081181822976
762369555121352704
762370188314570752
762370226155433984
762370636966666240
762371564037734401
762372725973389312
762375363922169856
762376035375558656
762376429451358208
762377528208072704
762379860388024320
762380082652454912
762380204413227008
762380795851923456
762381655407366144
[truncated: 498,333 more rows]
