# Supplementary material for: Quantifying societal emotional resilience to natural disasters from geo-located social media content
Source: PLoS One. 2022 Jun 16;17(6):e0269315. doi: 10.1371/journal.pone.0269315 (PMC9202846; doi:10.1371/journal.pone.0269315)
Supplement: S1 Data — (ZIP) [file pone.0269315.s007.zip › Tweet_IDs/Irma_IDs.csv]

tweet_ID
793242324977324032
793243600159174656
793244938192375808
793253314259320832
793253364595326976
793258427011076097
793261589705154560
793263934145003520
793266270565232640
793270246836764672
793275942407856128
793276584320831488
793277179693965312
793280954827583488
793281877561843712
793284897435770881
793285782391840768
793293332206223360
793297996322660352
793300840060710912
793309459095298048
793310071556018176
793316945940647936
793333706501021698
793359757184606208
793382599599140864
793384566522163201
793386638458040320
793391655021780992
793400077217886208
793405374422458368
793411330606706689
793417940804612096
793420352483393536
793420675159654402
793422470665478144
793428036179795968
793430376819470336
793431484023660545
793444302001242117
793444620835229696
793444746840514562
793448479351709696
793451847549804544
793455265899122689
793455311789166592
793460680556945409
793460961575309312
793463079963021312
793465013457424384
793472101650796544
793480687361884161
793482633535746048
793484965056946176
793485846443806721
793497376468205568
793500878695084032
793504645523968000
793506746585145344
793510315824513024
793515370355171329
793518750641164288
793526636104839168
793533305073401856
793534110253719552
793543493171818496
793547812935905280
793548110819577857
793550195396972544
793554075086389248
793555547299651589
793558663675932672
793569774647250945
793572966441230336
793573121378750466
793575988349186048
793580377680076804
793582982439198720
793587067406131201
793587273103048704
793588338343157764
793588837591179265
793590401089306624
793593539519193089
793597398031409152
793615765089943552
793616876647641088
793621347796680705
793622031153688576
793625659197186049
793643141245140992
793668051065503744
793675450056704000
793690578638639104
793712804318552064
793742130841841664
793755556968267776
793757477942669313
793776104850857985
793794140504850433
793794979151745024
793807234878668800
793825140282888193
793825333426417664
793826272879058946
793827581669863425
793829225597984769
793833646729945088
793837488322318336
793841611570573313
793848485829193728
793849001963458560
793854534082633728
793857913068544000
793860778789044225
793864080226258945
793865309501272064
793865712041275393
793866093618081793
793869600039448576
793872954585219074
793875346269544448
793882396814745600
793882992389206017
793884091619737600
793884162889580548
793884313636970496
793890932487753729
793893293612347392
793895139328401408
793898260427571200
793899073426190336
793900130390806528
793900327640535040
793900738741055488
793901640197619713
793905075550724096
793905956383911936
793907846152753152
793909970286694400
793912407382835200
793912839282884608
793912876964581376
793913661127393280
793913947350913025
793919814351790080
793920153889243136
793920703644983296
793923232881524736
793925535441121280
793928697652707328
793929151023484928
793934230048952320
793936935324499968
793945772706304001
793949422107258880
793950521006518275
793951099795505152
793954006108291072
793954404776841216
793957580024541185
793957680616308736
793958234310594560
793962135051190272
793971924409917440
793975112152322048
793976449803964416
793985484418678785
793985744612139008
793985758038228998
793988928055427072
793989993521782784
794005751526064129
794012000867074049
794016967090786304
794033253640327168
794070071270318081
794094662290128896
794125096050888705
794139038093549568
794153118447570945
794153252573089792
794156108793249793
794156704422236161
794159065697923072
794159942462619652
794160990925377536
794162266060898304
794162567891427328
794163377543073792
794171791480455169
794172370047025152
794172885900361728
794178368124157953
794178871478231043
794180880377913344
794181140449890306
794182981812240384
794183493550907393
794184164350169088
794186890890969088
794187108944670720
794187939571896321
794190028305895424
794190938184650752
794192058194022400
794196147493568512
794197418535358464
794198416918081537
794198475453804544
794198886537515008
794199515762823168
794200103066038274
794202480917639168
794209628338823168
794214157893500928
794214837635219457
794215026072522752
794217312236638208
794222873879580672
794223632939683840
794225474226429952
794227361654931458
794228074602790912
794238690633596928
794243442750566400
794250535016796161
794253064182071296
794254020579770368
794255941566808064
794256180692406272
794257254660841472
794259527730270208
794259544708882432
794259800422916096
794261779949850624
794263101180813312
794264380598722560
794266951698649088
794269531048792064
794272140082020352
794275742821384192
794278658118598656
794278674946261001
794279031143153664
794281057289838592
794283141519339520
794286224663986176
794290737655345152
794299461853937664
794299914595561474
794306755610054656
794307795617247232
794308945141600256
794309494574632960
794312761878511616
794313340793200640
794313806075674625
794316188603953152
794317065083449344
794321125295542272
794333494495375361
794336526796726276
794337990734532608
794342902206005248
794346777516249088
794377488491302912
794381238182100992
794483440678621184
794484334187016192
794484719752605696
794499106500550656
794501958623252481
794506975111507968
794507998370680832
794509348856705024
794524637212254209
794525908040192000
794527489251012608
794527900347285504
794528688914075649
794534451640287232
794535693540175874
794542379105587200
794543310182305792
794545097148809216
794545579455983617
794546699117047808
794548477669888000
794550272597065728
794553179333685248
794553951278333952
794555108969168897
794555569939976192
794560301333000192
794563526526275584
794569214141022208
794569663204114432
794570258698731520
794571827460722688
794573148586967040
794573442037075969
794573819700772866
794575539122176000
794575866508414976
794578017943097347
794578244678942720
794581792787402752
794582853908459520
794584645060808705
794585098087763968
794587438324682753
794593331250462720
794598809103831042
794600348505673729
794602860876992512
794604408424132608
794605851478781952
794609517178880000
794611681745899520
794612163922968576
794612574935392256
794617423664033792
794621781344518144
794622004536098816
794622838544224256
794623455056392192
794626155894583296
794628664071634946
794628991441256449
794636046449328128
794636608238534656
794642266350501889
794642446726537216
794643818154901505
794644594365530112
794646049499451393
794651069942902784
794653347815051264
794653414835646465
794658410159480832
794663699114029056
794666640331907072
794669705642405888
794671135652618240
794671450527436800
794672578560303104
794673405052076032
794675472789442560
794677821322903553
794685545318412289
794685928992337920
794691830340317184
794696431764316160
794706418351898624
794717097158909952
794720093171306496
794723652679778304
794724256835833860
794725519308816384
794735170318319616
794736747213004800
794741088447856640
794741784484069376
794757416692969473
794855593030930433
794867886246346752
794868243043188736
794871971754323968
794882088168259585
794893723184205825
794896915116589056
794898941099720706
794899817663057920
794901482768371713
794903772908703746
794904838261841920
794907354818965506
794907945444278272
794909075435753472
794909514931781633
794909787351724032
794910907314950144
794911481829720064
794915063744397312
794920956795858944
794921581675880448
794924673079222273
794926762048139264
794928716392476672
794930586867511296
794933749767110656
794938073804984320
794938161797464065
794939998969544704
794940359604391936
794941394003447808
794945225315655680
794945896328925184
794947729155850240
794949008242286592
794949293685805056
794950011029176322
794953618075959296
794955820194611200
794956692299485185
794959078967492608
794959749968105472
794960052163579904
794960714725138432
794964170806411264
794965341067579392
794966335105232896
794967195142889472
794968385134149633
794968651220664320
794972651714449408
794972727056605184
794973784285396992
794976040896647169
794983967988428801
794987340015898624
794989181629964288
794992637585526784
795006222814609408
795021771166588928
795030481473536005
795034312345321473
795045339149443072
795049193727328257
795067509997268992
795070567804071936
795071654095388672
795074393101705217
795075064148480001
795097511904022530
795097767999918080
795099785120378881
795102754653880320
795107292928704512
795109671153573892
795147294303604736
795166336435437568
795179783051038720
795188415071293441
795208241403883524
795210632526118912
795227564553826304
795227661111017473
795229469162123264
795230068545114112
795238608181411840
795241997141299203
795250654256111618
795255989712756737
795256371130183680
795256715285405696
795260670489006080
795263359121850372
795265632220676096
795268090124595200
795274729561071616
795279427194060800
795283328098127872
795286968808730624
795292551112638466
795293054420844544
795304689570955265
795306518300258305
795309978714185728
795312604449308673
795313256072155137
795325401144983552
795325690627264512
795325967417901056
795330409185898496
795331516335353862
795332196001140736
795332481268514820
795333932178763776
795339267274772480
795342272397049856
795352160913354752
795359102448713728
795361207720869888
795361895616167936
795362768178147328
795367872436391936
795368715571212289
795370355535790081
795371127283466240
795372037363482624
795373333399355392
795373883230539776
795375497928581121
795375715914874880
795377561337331712
795381378128879616
795381525307068416
795382405947424768
795382703587627008
795390089836646400
795395580616798208
795398356646248448
795398973469036545
795399174799953920
795400231487729665
795410323163451392
795410486560952321
795411166147117056
795424197891723264
795426316233375744
795427483898281988
795429377882267648
795434016761663490
795437531521110016
795440530628939777
795443135178567680
795445542788726784
795447711222919168
795451809183608832
795454656822542336
795456464672489473
795459480305729540
795472243694313472
795472507880906752
795473149534015488
795485942416961537
795487703697604610
795488463218831360
795516178978344960
795594310678769664
795607002567188480
795615072257077253
795617244936015872
795619149292666880
795621045105491968
795621741267746816
795630628846899200
795630645787492352
795633581942898688
795644377834160128
795644862523641856
795654410470834176
795660152691036161
795666943118340096
795667098274033666
795667442232004608
795669015435874304
795678175942479873
795679123620433920
795690326383939584
795694013122654208
795705254117445633
795711553760854016
795714091486683138
795721951599726592
795725482973085696
795726296999399429
795728217806176256
795735792643698688
795736640136376321
795740045600817152
795740957161484288
795750175096520709
795751194224427008
795753530304954368
795754700784091138
795755778627944449
795767329632067584
795801387632312320
795806542377283586
795814247263567872
795825068630822912
795879489603411968
795924754574118912
795961568072605696
795964306961604608
795968757147594752
795970589827731456
795973397440331777
795973693499461632
795978571827253249
795979708458377218
795983036202577922
795984644990566405
795993222459707392
796001623386439680
796002206520459264
796003129506590720
796005180441403393
796007378055405568
796007998808203264
796018203826622464
796019319163404288
796023047870291968
796026524981858304
796026734923554816
796027221509021697
796031226897428480
796032434823372800
796034921458532357
796035085522714624
796040957573505024
796043558272794624
796045026245513216
796047731454132224
796050470447894528
796052387416965125
796056661337116672
796060155058081792
796060356229681152
796060994099363840
796061148986511360
796062604468699136
796063237670174720
796069479067381762
796076919577976832
796080249775669248
796080551773900800
796083177517248512
796085253966364673
796091578880139264
796092216154288129
796095403007545346
796096117133877248
796096758753263617
796096850872803329
796097266113069056
796103008081747969
796105663222947840
796109035468705792
796109111049916416
796110352589017088
796114269796384768
796115058627485696
796117298083983360
796118657298374656
796121225609248768
796121450788724736
796121786031087623
796122159299121154
796122750926483456
796123061208522752
796124105695117312
796124118152118272
796131340991152128
796131990835576833
796132771139911681
796134394071318532
796135417468755968
796135572607639552
796136185202544640
796139687400206336
796146645930909696
796147727772028928
796158184419270656
796168992931115008
796169185940410369
796182082859003904
796197447374553088
796198877611360257
796202501334700032
796203860318715906
796207421169532929
796228547975200768
796234617292353536
796237884332216320
796268674696912896
796312614557089792
796317509183901696
796331341809913856
796340100313382913
796341026726121472
796342939429408768
796346986714710016
796350040209956866
796350421983895552
796355924675829760
796356671446487040
796357569023356928
796360943592554497
796362082186764289
796365173401358337
796365647403884544
796366242734952448
796366867577217024
796369480674721792
796372588603666433
796372609810120704
796373977174114304
796374950323990529
796378380916518912
796380851634192384
796382847900622848
796383175144402945
796386228748697600
796388963522985985
796399969175375872
796400678088228866
796401403518291969
796402590669934594
796402955368812545
796406878641098753
796407300806176768
796410786361049096
796412572870144000
796412744962449408
796419573541060608
796424828785786880
796425759757778944
796427370622119936
796432508644573185
796432554748477444
796434815285235716
796435545203163137
796440041664876544
796440138016399360
796442344207749120
796443556537769984
796444798093705216
796449604573208576
796449881573339136
796450527412252672
796451076874653698
796451592635461632
796456743345659904
796456982177714176
796456982345461760
796457255000412160
796458660117430272
796464968379961344
796467292104060928
796469888084742145
796470219547889664
796473285508595712
796475110270074880
796478201522311168
796479199565352960
796479879260741632
796480952843124736
796488036313927680
796495699969880064
796499954768510977
796500099970928640
796502712808374272
796517361427697664
796522309800562688
796538221731704832
796546606384422912
796643448602271744
796671107180806144
796671676012318721
796674637287555072
796689284090761216
796697408071761920
796699958476840960
796701233826316288
796712641955647488
796712793147740161
796717960375083008
796718514140745728
796722007945531392
796722272027279360
796722729189777408
796722746197614592
796724973255565312
796726927725711362
796727691172941825
796728047562960896
796728492163407873
796734041324023808
796735027102875648
796735643418169344
796735958276194307
796736906155298817
796739250460983296
796741156759404544
796741242788999169
796745181403844608
796745638641733632
796751544104275968
796752810893185024
796753632804761600
796754437696081922
796759940937306112
796763221214498816
796764286232064000
796767834919419904
796768245705342976
796769017583108096
796770674182193152
796774092670021632
796775904798085120
796776684934426624
796777427376607232
796779767412490240
796785388111220736
796786369343340544
796789490190782464
796794607069597696
796796217497911296
796798566501064704
796806514740576256
796807114479915008
796808075097165824
796808431571083264
796810134483652609
796810717441785856
796812500050345984
796813003169505281
796817571022409728
796818179137806336
796819307330207744
796820024635834368
796821245043953664
796821870049955840
796823358981558272
796829365451358208
796833408659943424
796840803268075520
796844733117202432
796845676940275712
796846637498953728
796846712715411457
796847476430909440
796856078596128768
796866585373732864
796867118343958528
796877973123166209
796883312388096001
796883484287434752
796887863233101824
796893857036337152
796896763701559296
796899938772914176
796912966075564032
796913121436659712
796918355752091649
796923904644235264
796925829993340928
796936525565087744
796953508192940032
797051327880826885
797054720984555520
797059745580515329
797062128318476289
797064544199639040
797067765458706432
797071334639599616
797072173378609152
797073964438851584
797079224070701056
797080209937682434
797080344184770560
797080968787918848
797081556351381505
797085062554488832
797091278735470592
797092679456727040
797094218850308096
797094424178257920
797094755729547265
797103366572646400
797107460087554048
797109746138370049
797109779793489923
797114301194633216
797114749989232640
797121070780149760
797123084138352640
797124375677845504
797124984154025984
797129237144571904
797130768090677248
797132486665007104
797132596693975040
797137457783312384
797143233407041536
797143887533981696
797147213633728512
797151412165562368
797155430313050114
797155476475547648
797156961514946560
797157670029402113
797158987196026881
797166020939120642
797170768819863553
797171582875602948
797171901487419392
797173650671579137
797173793005379584
797176016179335168
797177088813867008
797177752709279744
797180277432926209
797183578375237632
797185579100180480
797188573866827776
797191476421660674
797191535171424256
797192516583899138
797195788145332224
797198388361969665
797199072125853696
797200577734156288
797202935050543105
797204755437256708
797205745355763713
797205753530417153
797207364424368128
797207808966062080
797208312345493506
797217221101506560
797226448457232384
797227065045094400
797228696490930176
797232578545627136
797235365585309696
797236787307384832
797240520451817472
797245763126366209
797245918437195776
797249164711075844
797254231480815616
797267900700631040
797268345145815040
797273416352944128
797273793601425408
797277761580765184
797289476154388481
797320694333722625
797327623353352192
797340579583528960
797386255747219456
797399488482648064
797418748676284416
797423828292902913
797425023451471872
797427171132260357
797430539066052609
797434821576257536
797434880170725376
797437665272438785
797438009071149056
797438872921571328
797440815119400961
797445571581767680
797448230439002113
797448662540374016
797452278324072448
797453041586688001
797453301327413250
797453884675362817
797460109248974848
797460859576520704
797461140674519040
797464752146366464
797465246717935616
797465372811149313
797470401639026689
797472888899203072
797473023041290241
797474977888878592
797475296416960512
797475615343394816
797476802365190145
797477397809405953
797477422832594944
797478622705528832
797479079536721920
797479171840569344
797480405037301760
797480769958514688
797481503915708417
797481692827029504
797483613650489345
797484318595710977
797489196436832256
797489242590957568
797492585291980801
797493491404193792
797493952899268609
797494879706169344
797496263654526981
797500722287808513
797504732029820928
797504996472332288
797507546323906561
797509559791165440
797509832383217664
797512424635043840
797513959515357184
797518221041664000
797525024261345280
797528954118742016
797529651384123394
797536134825787392
797536789259030529
797538139820740608
797541172335943681
797544066393063424
797545358020800512
797545832031473664
797545890722365440
797551867672674305
797554082743455744
797555286164705280
797555474581176320
797558343745277953
797560637752680448
797562378405588992
797563416391000064
797564807226343425
797565222328287232
797566174577889280
797566568632762368
797570717063577600
797570779932028928
797572982000484352
797577796927123456
797577851243368448
797578300356857856
797580489443934208
797584729923026948
797584927017549824
797585707451547649
797588345517903872
797590203552518144
797590983882002432
797599175110049792
797599645065093120
797603461940596736
797604111768240128
797604451548807168
797610713640353792
797616040561647617
797622273368788992
797622940288385029
797623959185457161
797625838569213952
797629575735873536
797636953445265409
797645400693817347
797672483075690497
797693341412397056
797769061400592384
797771510597332993
797786203512672257
797786211720970240
797788644668911616
797792264017899524
797799101030989824
797799734253588480
797802930221027328
797809909442039808
797814070552371200
797816448374579200
797822554366803968
797822954130153472
797824425961734146
797825533476114432
797827408481124352
797835587332034560
797840863590289408
797842686556323843
797842965129531392
797843275147116545
797843967584903168
797848543511781377
797849373698879488
797854616935366656
797861214319579136
797861986088300544
797862938178711552
797867105026719744
797874942486474752
797878083868971009
797884073440137216
797884601808994304
797885822452146176
797886468190416896
797889907737772033
797891140590698496
797891488986198016
797892969454075904
797897423960018948
797898237512253441
797900049636200448
797900321859084288
797900733072846848
797902951855493120
797903241170161664
797903593445539841
797905464319037442
797908450793562112
797909561936068608
797914453945659393
797914591158157312
797914779922755584
797916696572936192
797919347352010752
797922123935158272
797923088851759105
797924414134173696
797924619768369153
797925689089396738
797925953485705216
797926955924369408
797930168824266752
797932484189159425
797933159270662144
797934279082840064
797934673372450816
797937018030329856
797943682963910656
797945079306551300
797948346786717696
797948845896372224
797949320087617536
797952667179847680
797956169046179840
797958971118194688
797962821522702336
797966944208945152
797967107828781056
797970484348485632
797973957072732160
797976318709071872
797994853384654848
798064898299273216
798103238234939392
798136671044767744
798145823125082113
798154668685881344
798159488096161794
798162688178352132
798166085807656960
798171051632906241
798172179875512320
798173086235246592
798176601062207488
798177720765034496
798178798789218304
798180082040741888
798184259609468928
798185652185665536
798186495295135744
798186910292344833
798194288400142340
798194288408625153
798196343504109568
798199765800394752
798199937771126784
798200634163929089
798204077695864832
798204929085083648
798205147151110144
798206657322881025
798207303044337665
798212550148009984
798214169442926592
798215259672588288
798215406452256768
798219361584431104
798224151769059328
798224898199982080
798224915077791744
798230652986355712
798232045528891393
798232867503341568
798236826980888580
798237405560139777
798238441842409472
798239888663461888
798239938865020928
798243244005990400
798243709754085376
798250135469703168
798251703879405568
798252400410640384
798253604272369664
798255806185512961
798260004599906304
798260969126260737
798264127739273216
798266241659990016
798266824567582723
798266887314386944
798268359502491650
798269907171307524
798270792362389506
798271517867900928
798272394565742592
798277759222960128
798279596114202624
798283203333079040
798288097884573696
798295526210797568
798297568715284480
798298474781413376
798301058254540801
798310671922262016
798311514822287360
798316900501495808
798322801757171713
798327469958840320
798338518640627712
798343959894429697
798344129696567296
798369077655961600
798378900673789953
798395640053121024
798464720336392192
798481128424226816
798481954446385152
798492197175853056
798494965491843072
798501135304769546
798510991885541377
798512384277000192
798514246464114688
798515651690123264
798516511585566720
798520483432005633
798520948924129280
798524363129704448
798526535783170049
798530700609732608
798534287033147392
798541626909986816
798543183013498880
798544206318870528
798547347907047424
798551319850061825
798554998250422272
798557963581407232
798559129572818944
798559901358247936
798560102961659904
798560182573772800
798561495424462848
798562292459704320
798564750191783936
798567493203673088
798568097187663872
798568361546436608
798569141661638656
798574728474742784
798575127029911556
798580797359976448
798586098951671808
798595460701093888
798595792206381056
798596471721521152
798597868256792576
798598786922594304
798599822727151616
798603253667676160
798606785351254016
798613018040901632
798618600718245888
798619364006064128
798620672784072705
798622337977368576
798622476360003584
798623797754499072
798626519568392192
798627622691303424
798629476791894016
798631204614455296
798635042679361536
798637815059779584
798640188947738624
798642382686126080
798645301636538368
798652054767955972
798653581104582656
798656039205801984
798657020660322304
798659017182588928
798675991421779968
798676112939380736
798678172434731008
798680164637044736
798680328525246464
798689153366028288
798695436106211328
798697139178237952
798704173097172993
798704244165668864
798705703779188737
798710284101832706
798710347217694721
798717007696986112
798728303020544001
798731398303518720
798734464343896065
798757495242047489
798758342524948480
798773446033293312
798784909355556864
798802512618758144
798804982958997504
798843604168888320
798853335117754368
798854568327004160
798857000742305794
798857323846303744
798861929225678848
798873559804223488
798876642957328384
798876932397998080
798878073181511680
798879587014885377
798886256046313472
798891977043386368
798892895612899328
798897425574285314
798899535321985024
798900200878153729
798900634313293824
798904987795550212
798905524854996992
798906241812570112
798906552354623488
798908418849472512
798909366770565125
798913980269875202
798917021501034496
798918418258952193
798918824766488576
798920158567763968
798922415061336064
798923161903374336
798925373274783744
798925816939704320
798926047437815809
798926991013462017
798930258623754240
798930564589830144
798933014411522048
798934973029883904
798935212180709377
798936587975290880
798942497758056448
798945567669821441
798945618144071680
798948789574733824
798949921323937792
798950244352458754
798951863232188416
798958960212590592
798967604798836736
798968653207064576
798972830595444736
798973061240266753
798973275359608835
798974374359351298
798982578111803392
798983857609457664
798986646922268672
798989067090153472
798990258289266688
798993990959833088
798995664420028420
798997245744074752
798999619942289409
799000890518556672
799009522631069700
799014274764972032
799014756854026240
799015231179485184
799015956450160640
799016698791673856
799017751914287104
799021484786126848
799023514913124352
799030280245776384
799031760717639680
799034931477233664
799036898836525056
799038786047004672
799038941584232448
799040065531887616
799049691237326849
799052794988638209
799060067903340544
799060567407415296
799068871940509696
799071635873611776
799077633904373760
799078858502848521
799084562676588544
799087956099235840
799097573353078789
799097573646667776
799104146200788992
799137885056159744
799202720565497856
799211004198469632
799234194429845505
799237956728856576
799244688939069440
799245099624374272
799249268972232704
799249868589928448
799249868682248192
799250816510984192
799252951516594176
799255757648576514
799259133778104320
799260245310652417
799265765333626880
799266750827110400
799267015068291072
799267995856080896
799270487943585792
799272354329169924
799273885392736256
799274314956558336
799274405427691520
799275336475127808
799279394086715392
799279975341834240
799280495334981633
799282089208123392
799287478863556609
799287948902436864
799288695287226368
799288980499886080
799289773487570944
799290939244019713
799295821724454913
799299092878737408
799302352029229056
799305833192357888
799306881919549440
799310132534394880
799311350409269248
799311650998235136
799312208484188160
799312594624315392
799313932670345216
799314670720929792
799320588850339840
799320660258549761
799322635838492672
799325915545075712
799326508779085824
799329283520892928
799334199387770880
799334270518996992
799335226975469568
799347227026194432
799352834642714624
799357062698258432
799359641910185984
799363576452485120
799369901303414784
799370090227470337
799375983077769216
799385571328225280
799394257047994370
799400561565057024
799412259621572608
799412410717081600
799412414835990529
799414205623500801
799426717232177154
799436054864330752
799436335044001792
799439543602532354
799461500612120576
799461680967282688
799463287637164032
799475673274449920
799480131748175873
799499907820322817
799506119567753216
799564198057373696
799572137963098112
799583454266556417
799583630645280772
799591670928928769
799595080881438721
799604832684212225
799616316642426880
799619147810246656
799620670220926976
799623199373819904
799625342663225344
799627645419823104
799632183837212673
799633920295890944
799661602513428480
799667910977257472
799670020557025280
799671316697620480
799678453272326146
799686290463567872
799694527984304128
799704271033769984
799708067038261248
799709694533115904
799711607110529025
799712227779493888
799712815216934912
799716271008923649
799718745933389824
799720138165452800
799730259343982592
799734596183146501
799736743675076608
799739759035760640
799740908380049408
799741113863114752
799743639106699264
799744125503295488
799744595177316352
799746064064475136
799747061491073024
799747162330501121
799747560789381121
799748898604523520
799754736962408448
799765021643284480
799768108718260225
799772281991938048
799777587815993344
799784423835271168
799790384326946818
799790636081807364
799796850459111424
799797707921641472
799806150795558912
799815596447846404
799831647936016384
799833430787637248
799839000605265920
799847758416908289
799854771137953792
799925021464330246
799934622138146816
799942474336706560
799944785247121408
799959325858938885
799960153323778048
799960484367757312
799961445056163841
799967404914774020
799970194441506816
799974027771187200
799980034236628992
799983779527921665
799984576735027205
799986342515986432
799987646986592257
799988082946686978
799988942787354626
799991589560930304
799992889581469696
799997520168370176
800000057814568960
800001475481108480
800001576047955968
800004633573883904
800008354139701248
800016553748021248
800016893847347200
800018871885398016
800020438680268800
800025500592664577
800026565723693056
800026783970013184
800026964203446272
800027458997288960
800030361388511232
800030411753721858
800031636465205248
800032102221631488
800032723066728448
800034165731115008
800034677406846976
800035453449535490
800037630226247680
800038167030005760
800041103307075584
800043292591173632
800043552558477316
800043905169272832
800046241312698368
800047768123285504
800049072518201344
800051903723753473
800052042047705089
800053166066700288
800056156647395328
800056538413023232
800056781497995264
800057351990640640
800062204833738752
800064691800150016
800066286000558081
800068655698485248
800068919784402945
800069922306998272
800074946856685568
800078134741602304
800081083211476992
800081536414466048
800083087270891520
800085248440549376
800086829437333504
800088008003231744
800092085139349504
800092307068325888
800092307080871936
800094391708827648
800096162011152385
800098900673576966
800100024969412608
800102587630555136
800103648504135680
800104155994062848
800104718169161730
800105230075629569
800105909414334464
800106832350117888
800107499181445121
800108426063802368
800109206284046337
800112745999900672
800114017037586432
800115296220520448
800116361598930944
800116751577088000
800117628429701120
800117917564055552
800122418157142016
800128004873588737
800129921997672448
800131071237124096
800149475536896000
800169465694588929
800178714311098368
800181729696894976
800219331724509184
800222083326164992
800244376001769472
800245959439433728
800290244184535040
800292769751187458
800293314922618880
800308820144599040
800323161761812480
800324059217137664
800327905418977280
800330535398580224
800334922699284480
800337959195004928
800338454206816256
800339745851084801
800342732229185537
800343818784501760
800347329203052544
800347488779571200
800347803364904960
800347983699120128
800349028009406465
800357961839185920
800361120380817408
800362088975564800
800362348997328897
800363058161819648
800365658412224512
800366933497384961
800368531363786752
800369408312950784
800371215730872320
800373463990927360
800373942040920064
800374516887076864
800374529235136512
800376072969846784
800376983062511617
800379701172772864
800379961131483136
800380800038486020
800381416424939520
800383601787310081
800390253735350272
800391973584637953
800395249403052032
800397250115424256
800398130671796225
800398801907445760
800400328478760960
800400735514939392
800400886446989312
800406166891151360
800407563560882176
800412403930275841
800413628503642117
800413867675291649
800413913841967104
800413955805937664
800414211692052480
800414458992476160
800419408443228160
800422080340586496
800426979115732992
800430913490272256
800434122007031808
800439780311908352
800439985627348992
800442695327969281
800444087602024448
800445455066923008
800447623467565057
800448411984011264
800451926965915648
800453961127837696
800454246286041088
800456586657267712
800461065448325120
800465336088883202
800465658844581888
800468590667255808
800469571295555584
800470088180580352
800472139442753536
800475507099725824
800477713442238464
800478577535787008
800484445216239616
800490485194309632
800493681375485952
800505643367010304
800506146754686976
800523184084750336
800524152901804032
800526769883332608
800558797773148160
800584462518128641
800627349502984192
800656021920182272
800656214484918272
800666012722995200
800666792544833536
800678616510169088
800679337880121344
800683473312747520
800687877537427456
800688749915107329
800690184232796161
800691094694412288
800697105064947712
800697742381092865
800699223196856320
800700334502875145
800700347077402624
800702699956113408
800704352805453824
800708148583690241
800708555254992896
800708572082475009
800709134257717249
800710757558194176
800711831262113793
800714922434891776
800723105609986048
800724099639246849
800724409937903616
800726225907912705
800727744468262912
800729573029597188
800729891947716608
800731867204882432
800738368405442560
800740860014931968
800741547729829888
800744894746619904
800747664698736640
800748615341776896
800748875120115712
800749525333778432
800753333954695168
800753757608808448
800757943213899776
800758891302617088
800761646700445701
800762456507224066
800763848865312768
800763953777360896
800767154144559104
800768399852699648
800771121792643072
800771822362890241
800772120104013824
800776624924803072
800778465989390336
800780537975685120
800790898128785410
800795369110114305
800795402463113217
800804927765364736
800813400582340609
800815216430714880
800815971636277248
800818643277791233
800819402518261760
800828801798193158
800832081873944578
800834099363446784
800837874287603712
800840032646938624
800840894110957568
800841745588219904
800845897756123136
800858178816602112
800858569071394817
800859055413555201
800870275189338118
800876621192302592
800881982280376320
800885358078689280
800887450788921345
800897210925731840
800902047201492993
800905410643447811
800949878662672384
800957076432297984
800982703352840192
801015087733444609
801018447505170432
801022259897008128
801025388742844416
801032263341260800
801032439481012224
801032762450845697
801034025028689921
801037720055201792
801040383757185024
801043428788371460
801049124602642433
801050902790422529
801054107112996864
801065482325409794
801071060867133441
801073027769368576
801079977798082560
801081684695228416
801082863324016640
801087426911272960
801089704309522432
801094838062026752
801095555560579072
801099816805642240
801102992002912256
801104376207024128
801109740466020352
801116138897715200
801116958825402368
801117726689198081
801121182716071936
801122268810080256
801123791539605504
801128338119008257
801128748963635200
801129331980255232
801134725922332672
801136076706312192
801138240849788928
801141193497161728
801142590535921664
801143290888228864
801148395343597568
801151599926120449
801156221877112832
801157802932588544
801157840920399872
801157962328920066
801158579222769664
801161389112889344
801162878325702656
801164052525236224
801164295685935104
801176144674373633
801178166404386816
801183954766176256
801184579570765825
801184990444679168
801186089398464512
801186920000667648
801187595350740992
801189172438388736
801189533110910977
801190833382952960
801191076442710016
801191437115105281
801193840724033538
801194100544466944
801195333841809408
801195614935674880
801196021506150400
801199440144936960
801199456746082305
801205513492963328
801206645967745024
801208608553766912
801216544336248832
801220440777629696
801223104299171840
801233296403402752
801234114221342720
801236953974775808
801244591508824064
801247598942294016
801253630342897664
801259412350332928
801259598728593408
801261100562083840
801263902277402624
801266129364619264
801269329836720129
801270969583149057
801278242657337344
801279278713171968
801341924850499584
801353345818656768
801379241376026624
801379564274483200
801389345655635968
801396505303072772
801403593484013568
801405950573674496
801408664443715585
801410044344442880
801412808491470848
801414658074677248
801418541794820096
801421096213843968
801422417667031040
801423134771417088
801424258907848707
801429434590863360
801435344365350913
801435872730062848
801448497895510016
801448858362384384
801452394101882880
801462451984175104
801464507256012800
801464649870782464
801467770411978752
801474590396608512
801477513763553280
801485176773611520
801486342937051136
801493053961695232
801496790860234762
801498087160217607
801499311884242944
801500922241126400
801503006881677315
801506186159800320
801507016741158913
801508551671894016
801510883637637120
801511953269145604
801514814010839040
801515392526974976
801516684603367424
801517808790032385
801532484328574977
801536481789558784
801540730539954176
801542399784730625
801543091824033794
801544052525174784
801548967997804544
801549257832624128
801555897252282368
801557683996196864
801560552644321280
801565145394794498
801576491146510337
801589682282713088
801590793710555136
801592303613640704
801599035442364420
801600620905930752
801608011361959949
801615785202450432
801615976114647041
801627804169334784
801630327206621184
[truncated: 821,538 more rows]
