# Supplementary material for: Quantifying societal emotional resilience to natural disasters from geo-located social media content
Source: PLoS One. 2022 Jun 16;17(6):e0269315. doi: 10.1371/journal.pone.0269315 (PMC9202846; doi:10.1371/journal.pone.0269315)
Supplement: S1 Data — (ZIP) [file pone.0269315.s007.zip › Tweet_IDs/Harvey_IDs.csv]

tweet_ID
782010914245480449
782037727424417792
782038546542714880
782047790671298560
782067776458416128
782077264271925248
782083190525665280
782100701887467520
782196554295681025
782225005006512129
782248056255283200
782253559152799744
782261545208127488
782265382736367616
782269778530594816
782270784932835328
782279794591408128
782282738640547840
782289088946679808
782291861369151488
782295720183332865
782301613352296450
782304490435248128
782306134946226176
782329043848929281
782335658195116032
782338585823440901
782339492120174592
782347922629332992
782348878955839489
782357405661298688
782361457581109248
782367673371987968
782390419070021632
782406034677694465
782407695693479936
782420323241254912
782421951855857664
782424107866583040
782426129470590976
782439983193948160
782445330864476160
782446991905349633
782460250268073984
782472724010721280
782476318587940864
782479762270851072
782481393578340352
782491816545353728
782498066221891584
782512745979797504
782515543723114496
782531335307091969
782541078750789636
782586733812670464
782601459703681024
782618828404588544
782625430075564032
782631104985591810
782632795260747777
782635362250137601
782645852317900801
782651292166467584
782656778618241024
782663850231554048
782671186077646848
782672998008356864
782691393261232128
782693507832094720
782708187871019008
782719391007989761
782726118734499865
782737451685126144
782739204849754112
782763217147822080
782764307704610816
782767470495014913
782778551137337348
782786609003528192
782786780948987904
782789347850457088
782800341322563584
782803784544190464
782812722664792065
782817588262887424
782824143851053056
782836130907582464
782840178683572224
782849347251646464
782862651684773888
782864585409884160
782866699129384960
782868544195268612
782875821740548096
782884768295813122
782890787059081216
782900471832936448
782906603964096512
782927415890903040
782935213148082180
782948441882234880
782981392502259712
782997553017131009
782997947541692416
782999000236580865
783007611151147009
783014162561638400
783016427389321221
783016595333406720
783023285319630848
783023436180418560
783034345506340864
783036323846197248
783051676559302658
783068076195667969
783074572904038400
783081246201118720
783082336632053762
783086170230124544
783097767598186500
783100821240176640
783101882277453824
783102103984242693
783107946989363200
783112414183186607
783114695641337860
783117053217472512
783118789340753920
783137848518184960
783143770535653376
783149990852096000
783170291392450560
783171557824823297
783180739345051649
783193003389222912
783214448748138496
783222359591444481
783237974603534336
783241300883759104
783243112705585152
783245318943014912
783252323502006272
783258577175711744
783262108720988160
783289870936600577
783307235451670528
783312947787472896
783320678002991104
783328655707631617
783330711004647426
783331398828503040
783340575739215872
783341045480316928
783349949945622529
783355310446522368
783367977316089856
783372234450694145
783375203934081024
783380690146586626
783407269425938436
783411358993879041
783416576498343936
783434125676011521
783452060595458048
783474143396294656
783503209859919872
783503830558310400
783507215592349696
783518837945823232
783522864704188416
783530536065200133
783535124419928064
783547174487527424
783567198409326596
783622110283460608
783632289871884289
783650560289431552
783656092437995522
783657568971399168
783658659473715200
783662413203648513
783664552302915584
783671162597478401
783675302257893377
783708646890934272
783713872926613504
783718323313717248
783718679582085120
783726196089581568
783727332699832320
783733531923079169
783741630910197760
783755006579212290
783764838199746560
783771469432119297
783773583340371968
783777190429077505
783777467148283904
783780679989489669
783781598676283393
783782827355758592
783783398062059522
783785419515265026
783789269844369410
783796148658200576
783801164965883904
783801705934782464
783808345526378496
783822149274497024
783828251865210886
783837642836348930
783843594499137536
783860115984220160
783861043059503104
783906387281707008
783910795872698368
783924964235812864
783935294802386944
783938582893498368
783947617550143488
783955401922326528
783957432099823616
783972716252508162
783973680732856320
784011740065439744
784041339159805952
784046565447065600
784054446569431040
784064055690534913
784071332648583168
784072779884851200
784091117260275713
784091440246816768
784110629263142912
784125439220396032
784125715851710465
784135320962867200
784138798242422785
784146440155049984
784149418144468992
784157412307693568
784159568221745153
784176865699360768
784180329959546881
784184142745468928
784186965474377728
784188613655420928
784213137750982658
784245035411865600
784251280927567872
784251440244019200
784254040691441664
784256276372992004
784257631133151232
784258482392342528
784258969187430400
784263301605634048
784272827021074432
784274941021528064
784288744425689088
784290405185560577
784297988503932928
784312333367521280
784344922786783232
784347582118191105
784359179406499840
784366519417446400
784376514565386240
784376967596482560
784379991433904128
784387180508700672
784390565412691968
784398329123840001
784400719575146497
784401118034001924
784405421658247168
784410647664660484
784412535290114048
784433603304419328
784435402618699777
784443304339353600
784460274770317312
784463353292943360
784474199796637696
784475315301146625
784477348078972928
784485952152412160
784489211181268994
784496048073019396
784498090321543168
784510186845200385
784510593642487808
784518659557433344
784527568166907904
784529652845015040
784529895737139200
784531162790330368
784533582916313088
784548862459518976
784551958204022784
784552759244820484
784555585874305026
784556831653986304
784566084259180544
784570832500686848
784574997197164545
784576020863123458
784586248719564800
784593263378456576
784593536301854720
784597134897246208
784601333315887104
784603065747902464
784604319698063360
784622413854179328
784638117559013377
784639207713173504
784654701585281028
784661286898569216
784664184831217665
784668446533554176
784672041039462400
784681431838650368
784703330312331264
784711093872656384
784716349385957376
784732782840938496
784735861602717696
784746099823222784
784750268651040769
784752353220104192
784758909089251328
784761777947045888
784773924630491137
784778278326431744
784788751579017216
784792339160203264
784793487166283776
784807206432677889
784817746655776768
784823018967236608
784825841817706496
784828221518782464
784836835134627840
784849900169232385
784853352194727940
784862974162919424
784864513350774784
784864697866592256
784868506227605505
784870616058826752
784871368277884928
784877100457156608
784880393141059584
784881802225868801
784883391808303104
784884805213257728
784889783923408896
784899673983115264
784903054688526336
784909350276046849
784911090958397440
784912860904300545
784914916323065856
784919001654755328
784923887872122880
784925305664397312
784927780274315264
784933035774976000
784934541559533568
784938433928200192
784940044406648833
784941785172832256
784946780400185344
784952413186850816
784953902382903296
784954963445383168
784989126080815104
784990757551759360
784995983633637376
784997196022353920
785013620660776960
785016552789794816
785018335306145792
785020810054565888
785023259498704896
785033950519492608
785041651345530881
785050321122893824
785053101602594816
785057149428924416
785061549178093568
785068473932275712
785077869286400000
785083728804605952
785085750442356736
785093123835883521
785093967041945600
785106654530527232
785108437374005250
785124413234679808
785125147162189824
785140355943403521
785143140802060288
785164405994557440
785167396533313536
785167895881977856
785172287234383873
785173679793541121
785183402123223040
785187554614243328
785197297898516480
785199470220836864
785200678440501249
785202309915607044
785216075868676096
785221972804431873
785227563740360705
785231850637762560
785234425609084928
785236103523471360
785237529566011392
785248132804345861
785258219945988096
785281326345838596
785286401587814401
785293347141390337
785299601070886912
785316906748276736
785317997149839360
785327812068667392
785329594463313920
785331528066854912
785337022563123200
785337991556366336
785348955324424192
785355175405891585
785356656246976512
785358166007701504
785363874757349376
785382241211998208
785382362947457024
785384053386186752
785393989805543424
785420267065671680
785434464545636352
785437031736414208
785445185186594816
785446544355028992
785456606305738752
785468203761864704
785469046888210432
785484859435130881
785495382566457344
785499375841804293
785507147723313152
785507508664176641
785511640070488064
785516618403151873
785522238753804288
785529302280499200
785530400860991488
785532741450280967
785533991273263105
785535803204206592
785544779056549888
785551083108200448
785576731474325504
785579356735365120
785587091140972544
785587212754661376
785589897121980417
785606783314358272
785614815704313857
785635082652487680
785639142726201344
785639193049432064
785659669649977344
785691202146492416
785726966926348288
785742855004389376
785782604633104384
785786983335530496
785790217034817536
785800845510250496
785807552432963585
785810844705751041
785821729121763328
785844676104482820
785845036642689024
785848992139706368
785856604759552000
785861071601008641
785873646183145472
785885591380426752
785887386454650880
785890834461892608
785891706650632192
785922996292771842
785930942732959744
785937378955460609
785943577788616704
785946501340160000
785950397815021568
785950603008585728
785951223753027584
785951307894972416
785952704669581312
785958492565803008
785963861346246657
785964805018583040
785969519642681344
785975441966243840
785976226016026626
785982383371776000
785984728012816384
785987492218626048
785988485983469572
785990851629461504
785997340343762944
786009117898973184
786009914934108160
786017687000477697
786025366741716992
786027270943170560
786028143442268161
786038205300764672
786039320876609536
786051404905472000
786053858514571264
786075719268982784
786076562143735808
786097647270633472
786108128622501888
786112780009086977
786124406691139584
786129179796537348
786154672948125696
786167842861375489
786174977410146304
786182703334948864
786206715805110273
786216731727527937
786216832218701824
786224293990526977
786225762286252032
786226227627556865
786237116044849152
786240799726067712
786262986696589312
786265582815543296
786272377692950528
786272620970909696
786280023598764032
786286000616116224
786289293228728320
786306817076957184
786310285879631874
786315390343413760
786328380098637824
786331580012855336
786333668872687616
786342741030699008
786346549546713088
786351138274676737
786358327097888768
786363704241754112
786383153321697280
786388346033418240
786389960840445952
786408193530421248
786418247088345090
786438912596148224
786445946347360257
786446554257326080
786446575463702528
786454347504820224
786461746257068032
786472227621445632
786479987427840000
786502128995012608
786504847080230912
786510525953929216
786510844616175616
786519279684444160
786540179758653440
786549503662825477
786549667345625088
786554583082414081
786566096258072576
786570202670563328
786574522744909826
786591127910490112
786601676715220993
786621029183553536
786623331948752896
786628658651725824
786629312887844864
786635293747183616
786641023359328256
786642676091199489
786654596072628224
786680958644842496
786683645989761025
786687114763206656
786687734748475393
786691497542447105
786694639193579521
786700649383731201
786708950167281664
786714071202566144
786718496210186240
786724808604221440
786729372317257729
786729707760971776
786731422983811073
786733855847829504
786743020402184192
786753581651206144
786757813691420672
786762293350629376
786764193303257088
786771638184468480
786772649133367296
786776608367607808
786787693820801024
786792102013218816
786806119377227776
786815598856503297
786823572157235200
786837409212293120
786840395216982016
786892291373932548
786897320470274048
786900172420878336
786902223800430592
786908326357569536
786919000894824448
786933819400187904
786949912969687041
786953659229868032
786957861012275200
786978249423204353
786989729229185024
787002756787793920
787029625738256384
787039045952036865
787056196658139136
787080061962903552
787090627678838784
787103084551872513
787122401758720000
787145019127889920
787148442057474048
787161221988487168
787164871020441600
787166254926704640
787187889092386816
787190427002736640
787197737351733249
787203684946026496
787218667134128128
787235519927287808
787254067034722304
787278775645896705
787283217304915968
787295158811385856
787299499714744321
787310346197471232
787313806376570880
787333020625895424
787341623260684289
787347809561407488
787351223691161600
787358874181459968
787362166680715264
787369896913018880
787370870159216641
787384266695053312
787389975130144771
787391162021806082
787406446212165632
787408752982929408
787409453452783617
787411147733528576
787411957422952449
787418701784084480
787422564591235077
787434833052139520
787449463044448257
787449534280589312
787452856227991553
787456681143787520
787459411660967936
787465183312637953
787470937633554432
787471730348552196
787475664836452352
787481670924509184
787487530455277568
787497584004833280
787503959539851264
787534875477676032
787559450290814976
787567389885992960
787602097588080640
787607864923791360
787621970590437376
787623660681105408
787630849860702208
787662839527931905
787665255719702533
787674768157896704
787678740184727552
787683035269439488
787685673679585281
787691801398435840
787699653106106368
787707265625260036
787715998208159744
787721882929926144
787730204223385600
787731219530342400
787736118217146368
787738555263180801
787743198210760704
787745807105683458
787748504206704640
787749942882340864
787755621772828672
787758960401154048
787774470987612160
787775012077965312
787777339925131264
787777851613405184
787788849107832832
787792699831128064
787799603299119104
787801973307441154
787812601539366912
787826027439484928
787844004138323968
787849288973946880
787851067367260160
787873267902193665
787905073225564162
787910148358545408
787943883229528065
787947511361208320
787951374403248128
787968956728537092
787990343555899392
788011059315609600
788031653394415616
788034287434162176
788036052925591552
788036430404657152
788043540047605764
788047545427722241
788054713400832000
788062586080296960
788083008490332164
788100322543693824
788113420985958401
788118282394017793
788123164471468032
788126436238434304
788165241834205188
788177589689024512
788181108965908480
788201308440395776
788202218805657600
788211777674764292
788222150318628868
788246355256967168
788247345251049472
788259567398301696
788289627891306496
788294703225704448
788314806520385536
788331021603332096
788336717459812352
788347769429823488
788361031747788801
788367646190338049
788384591455354880
788385857984233472
788387586255433728
788392594069938176
788414329146048512
788415335452016640
788418565338701825
788423254499131392
788435078242185216
788474659876450304
788486785647177728
788487494262198273
788494200941768709
788496763724374016
788515642366275584
788536722992881664
788541277935640580
788544738303639552
788569841321914368
788570063653724161
788574203129761792
788593291566653440
788593803280130048
788613738794455040
788615638826778628
788635330991849472
788636421330460672
788641043654770688
788648086058967042
788650682077310976
788659498542063616
788662367445979136
788681556567007232
788683934687191040
788700699295092736
788707535914201088
788726313905446912
788746086013820928
788750393165701120
788750436131942401
788751588756164609
788752104517173248
788763941157629952
788764066617651200
788770618200223744
788773789387685889
788776930548060160
788831477849022464
788846375832215552
788869318511583232
788875421370712064
788880102255886336
788884602517610496
788895872822210561
788898104091275265
788898524763000832
788913572608901120
788915804226060288
788919369308962816
788927883645419521
788931176379641857
788935718609555457
788943406705803264
788946602970976256
788946942692880384
788948607835701248
788962738236231680
788977841979416576
788979800992051200
788984033044758529
788985077417975808
788992882703237120
788994753576787968
788997320528556033
789005658599329793
789022209427800064
789024293812330496
789039485875023872
789050634070786048
789062470686113796
789066320759357440
789098508141879297
789108469353869312
789112948799205376
789115725701124096
789129050954629120
789138030841823232
789149129117147136
789150676718944257
789160432787460096
789174903144456192
789176287000539140
789179319608147969
789186319796666371
789191936250744833
789194263808520192
789194553173565440
789196969310728192
789203080487301120
789213435947053057
789215977984692225
789234281860202496
789245518446747648
789251268552208384
789254892594597889
789281891346182144
789285112743600128
789286962163228672
789311008175222784
789363802135560192
789373889298178048
789391224079654913
789398753039949826
789410706915491840
789413244335161344
789446895164792832
789449696897040384
789468546455760896
789475781445582849
789483041764864000
789486212499120128
789496245412855808
789497096785301505
789553359493722113
789566562915069952
789575861586583552
789588352282394625
789597210627469312
789600503122583552
789617938923786240
789624692017692672
789624826151460864
789626210154262528
789629515362406400
789629687077240832
789645940244221956
789651510225473536
789659609220939776
789664713949011969
789672691527741440
789697182010073088
789730589595295744
789738382796742656
789743092672897024
789744250611269632
789757483346632704
789758829944836096
789781063837085698
789803927223042048
789805948621692928
789817453710831616
789830736811397121
789835212251422720
789835665206808576
789840866286399488
789846302041464832
789849674375131136
789850567686426624
789851494740819968
789858944428675072
789864576561086470
789876235216257024
789888979030114304
789890719876022272
789892879883919364
789895744329310208
789897128470609920
789898948865589252
789935900818038784
789943677191909385
789951134521843713
789954334725406720
789954435615170560
789956993817665537
789962266099802112
789965726312521728
789968171721641984
789968775873433601
789975390345453568
789977956953255936
789983241776271361
789985901141262340
789986786231463937
789988564645908480
789989357008613376
789992926520578048
790001302566793224
790009993223299073
790010635094491136
790014078592876544
790015735351406597
790018969063268352
790019392415334401
790025285416710144
790049474135678976
790076238056546305
790092184817131520
790105413589106688
790121511457853440
790131539921305600
790134379498668032
790195028920590336
790204369773862913
790212649359323136
790237467056177152
790238154775261184
790241606691594240
790246145247281152
790264465715449856
790265355163795456
790283117890269184
790287220049666053
790310104037986304
790322699717541888
790328982566760449
790340424619745281
790343226460823552
790350755064582144
790359240418275329
790365250872864770
790380685861289984
790390173397843968
790420103653392384
790425510090252288
790432879822180352
790434721192968193
790438680351666177
790443784958074880
790497652211380224
790497857748996096
790517789157105664
790528845287915520
790540656334733313
790544729377243136
790556691179986944
790566099297239040
790569383458373632
790581009943322624
790603407660679168
790605686283575296
790607371219394560
790609497458774017
790626505625862145
790630359901822980
790652090695684096
790655710472220672
790656935313993729
790660710246260736
790664707262836736
790680230323167232
790684693201088512
790698261858234368
790698588720533508
790713931404902400
790721439452106752
790735712668835844
790741056258269184
790760194900893696
790786975561285632
790835360901234688
790862149971243008
790896937658712068
790900909563838465
790904114049871872
790939832696659969
790942244182167552
790942751730855936
790943108171231232
790944186497372160
790947122367586308
790982908307800065
790983063111143424
791002973635698688
791006673058033665
791019826349273088
791026516155039744
791026994297221120
791046359436627968
791050046456360961
791052659566448640
791054622265864192
791055570136621056
791065959394140160
791086599748612096
791090349376610304
791095105637781504
791107126668173312
791108997424226304
791111354425876480
791113371919618048
791144816570662913
791167893866221568
791173182665461760
791184507227561984
791217428562866176
791228845521301504
791233496958267392
791236125905911808
791239087873224704
791243168851300353
791253919053873152
791256120774057984
791259413353000960
791264643834646528
791270356178857984
791281554987356160
791288630803398657
791311791703855104
791316338627186689
791318196431323137
791324177559089152
791327147273052160
791327323400376321
791328196004163584
791333572737048576
791340120238620673
791347250479951872
791353269239054336
791357660826304512
791366364174901248
791367819447283712
791369354642329601
791372466698543104
791375537079889920
791380448437874689
791391596768002048
791393610155556865
791395661325463552
791407925147406336
791431094524637184
791436257763155969
791437965151047680
791441123168444417
791449092476039173
791472953938571264
791478389643350016
791495934312058880
791500829278801920
791515718999310336
791568789376790528
791585856083591168
791603748858626048
791609566605836292
791617598672830465
791620408764227584
791621834835984386
791623885666062336
791636384700399616
791644358172966912
791653057335533569
791665124109127680
791667795855638528
791680118800474112
791682178186874880
791683260300525568
791698477239590912
791699945522888704
791728475111583748
791736016402980864
791747991325507584
791753456302325762
791768283141836801
791778303182987264
791794535185653760
791797798324797444
791797815164960768
791810171810947072
791819512345690112
791825035459715073
791842409034485761
791858116832919552
791867776134684672
791873727990464513
791875871443394560
791891515949871104
791892606489952256
791908670636433408
791912177133289472
791916493185413120
791928333441372160
791940383873740800
791967478909763584
791987305481433088
791992103983124480
791993785916022784
792003734582755329
792011212925997056
792013268365742080
792034218750644224
792053437320036352
792056851202510848
792057723764502529
792059569153380352
792068842654691329
792071917138247680
792074945572593666
792126556445573120
792129802601959425
792133535578587140
792142951807934465
792171502498091008
792185519753035776
792185570357370880
792189076829040640
792192138599501825
792202402082553856
792211860242112512
792213867296198658
792218654880313344
792220643026698240
792223331495927808
792227412729790464
792237579701669888
792243539719651329
792248463929081856
792267522611539968
792269984806367236
792279153387118592
792290746611228672
792294253124788225
792301412868907012
792302951909978112
792313702057926656
792331859275448320
792332312151293952
792344513469673472
792352759253241858
792356500933083136
792360980067913731
792363933126406144
792371214484443136
792371726038536192
792373181545873409
792380811077050368
792395339810480128
792407276942417921
792409013463846912
792409164521705474
792418509456306176
792427783108620288
792428571432251393
792430165192273920
792439321341157376
792439396767334406
792443176044728320
792443830398251008
792449366938177536
792453816813817856
792459588352217088
792463606323437568
792466567778988032
792467850925576192
792474931183357952
792481033639854080
792482015446601728
792483902577319937
792490152174161925
792499111429890049
792505964733816832
792509785816137728
792518161715240960
792518241679794177
792524222467899393
792527393621762048
792531805786210304
792535756958937089
792535878354739201
792541058517327872
792542715288231936
792547719231508481
792549921060683776
792551800008282113
792554291621789696
792556073936941056
792563644651474944
792578798847987712
792582032840912897
792595685161967616
792609937419542528
792616132360429569
792617851815337984
792618820980670465
792639935165698048
792641201572896768
792642170687717376
792643315716001792
792668146129854464
792669043413090304
792681437589868544
792686215170588672
792703155775692800
792706024704794624
792721141051822080
792721367334608897
792727591685849088
792738161533325312
792763964815847424
792767127442845700
792771782998568961
792785360128471043
792788543567433728
792801021638615040
792807359131295751
792814615340146688
792819388500025345
792834575806390272
792843362856529920
792893279578656768
792894135082610688
792899155777712129
792900569048506368
792908185980039169
792909268181745664
792916490563575815
792925793752055808
792933309982605313
792939018241605632
792968135251005440
792970945367515136
792981305097150464
792987737947250692
792995506947518464
792996954183704576
793002243301773312
793029514683158528
793080559195000832
793087924627644416
793088473720840193
793098607427723264
793119855675408384
793120786936582144
793129666295001088
793133038548951040
793138285287800832
793140135265177608
793141301269164038
793145512278884352
793145952790085632
793149397559308289
793151270848561152
793154198468689921
793198540725952512
793233269806424065
793260184332271617
793267767789092864
793272964707917824
793278248352374786
793298843618119681
793302286973960192
793305537475584000
793326601501016064
793359157671886848
793359400606003200
793371899631964161
793372868767805440
793383589194981376
793386730929917956
793413611989393408
793426358735138816
793428661164765188
793431400334630912
793436257078521859
793439256249241600
793452090517491712
793463616473149440
793464891600318464
793485313897365504
793486534393663492
793500903810752512
793513918966722561
793515726820769792
793518156056764416
793520277439156225
793526086684606464
793537071528808448
793537545640423424
793566020606758914
793569216842592256
793576690563899392
793577462487740419
793578972671905792
793590368671457280
793611080110977024
793611289901821952
793678729943875584
793695708335472640
793698547904413696
793721107220205568
793727421723836416
793747684330987520
793753363179528192
793755930416574469
793767317851217920
793775349851164672
793781934791032832
793790155610087425
793802352935440384
793819289262227456
793835685140582400
793838658763751424
793840344798560256
793844908394156032
793859982601117697
793872347577012224
793880744456171520
793880756854648832
793886167750078464
793908971996405760
793922674976178176
793926072299421696
793927301356462080
793935429775032322
793945424709226496
793948109114142722
793950059444322305
793957621678166016
793964286552997888
793979948188962816
793980069547012098
794005533183381504
794099770822422528
794101331296456704
794152678003720192
794157807474003968
794162039715491840
794165600612253696
794200019091890176
794213017256796160
794213994504523777
794221833666990081
794230788489445376
794231530931396608
794234383033135104
794252317570793472
794261826242543620
794267140551364608
794268234992074752
794270173054177281
794273192722518016
794278808786501632
794282609157148672
794299314843635715
794301697099268096
794303265781387264
794309033322639366
794314418494590977
794338334483091457
794342381881622532
794346308022767620
794360434497388546
794377379258867712
794382886359154688
794403094515896320
794454470667145216
794464797026828288
794477757514350592
794482224511025157
794483218300932096
794487060497399808
794492194048643073
794495184616751104
794524955862069248
794526960953200640
794533994532663296
794566542344286208
794582979943288832
794584326201479168
794592152919638017
794597928555966466
794601615114272768
794609173258350592
794610935109337088
794628517547819008
794631608670228485
794639326323691521
794642488627695616
794643386141671428
794650344512843777
794666291353227265
794670359991742465
794685702432641024
794685966648627201
794687191477874688
794687216832290818
794690349725872128
794695802593505280
794696360486404096
794721220012949504
794731420388364288
794733568035536896
794742418029547520
794746738150019072
794767818755543040
794768424689958912
794809505926221824
794815696886779904
794818356012519428
794821379761827840
794845748726632448
794852879114924033
794860370238259200
794869375371280389
794877046728130561
794878703532654592
794894746732859392
794902564789633024
794909775058374657
794914179060793345
794923137817280512
794930767482667008
794934676330778628
794934739295571968
794941345454505991
794946974155948032
794947016115662849
794950858165325824
794953974604529665
794957237802377216
794957380307939328
794958831608623104
794960265792004097
794972186368966656
794975923204296704
794976388889518080
794979073164541952
794984148364644352
794995565046235141
794997897096024064
794999969380003842
795006889864101888
795012686249652224
795013776911306752
795018071857577984
795019816541294593
795031266919911424
795032533838630912
795038997194166272
795054507725983744
795058538334875648
795059989836656642
795063168917786633
795096809152671744
795096912298844160
795113165214388224
795120098143047680
795164222565056512
795188805259116544
795190843527135232
795201887234625540
795208862420897792
795261752468500481
795267972793335808
795280991870914560
795283495757238274
795291762600378368
795294946311933953
795299664916418560
795311203207827456
795325283553263616
795326474937106432
795332439090479104
795337652690190336
795345126948212737
795346380785119232
795354866235359232
795358036961427460
795362541560066049
795366345911238660
795366681262653440
795369717976289280
795374709302960129
795375535690018820
795378060467933184
795385157515522048
795387967602851844
795393168627924992
795400038625124352
795400139531644929
795403964695060480
795407273950584832
795407919860760576
795409115023429632
795409253494181888
795409895273168896
795423891627724800
795428765648175104
795430187429150720
795430569081536513
795434727440261120
795440539927711744
795474835866386432
795523674312994816
795567265789919232
795569429744599040
795572420493148161
795589151626264578
795593563832778752
795601956882567168
795621317533958144
795626698951643136
795642158917316609
795644662929387520
795655564235636736
795670999207464960
795691660227256320
795691953782489089
795695628072394752
795701202172444674
795702292704010240
795717216389959680
795718721960411136
795746370598551552
795746661259706368
795753803173675009
795764062240051200
795779317242462209
795790935326126081
795792854807285760
795800716455473154
795805615528509440
795811260701048832
795817229501636608
795838716585582592
795840520471842816
795846119699910656
795849470877503488
795875446328094720
795915581568483328
795918572002353152
795926247591256064
795969625410441216
795979070815268864
795984565378707457
795991150477930497
795996074347524096
795998272171233280
796003942949756928
796004337382137856
796011387906588672
796015104051580928
796018019034103809
796020330250653696
796027167629053954
796030098755305472
796036519970672640
796038071867162624
796039871492136966
796040143966609408
796048021079343105
796051313448587268
796056665204195328
796058183865278464
796059156830486528
796064785657896960
796066446635913216
796084092005584896
796086025697300480
796099245837324288
796102983297695749
796111740878680064
796123254331084800
796135795274973184
796137217148088320
796143890218807296
796148910708256768
796158834653925376
796163632748969984
796173032368783361
796179738675052545
796191877024333824
796199380827181057
796206821392322560
796210910968872960
796215285485289472
796219940990812160
796221900154343424
796228849839259648
796272974131318784
796281945516888064
796287503011643394
796293060707647488
796301633806336000
796302111805816832
796308101192384512
796312962701135872
796322521482084352
796346135199805442
796347686983114752
796348656161005568
796353135744786432
796361830214041600
796363063586738177
796364804185325568
796381199757352961
796383129074278400
796386252010483712
796390028511498240
796401453950730240
796403882419056640
796404876725153792
796405048322486272
796410220033540096
796414649336000512
796414955318837249
796417375398563840
796418549841596416
796425768184283136
796427597001334786
796430486994354178
796431023768817664
796437894072107008
796439009622949899
796444709929422849
796449721892171776
796463189760294913
796469409896431617
796491731999006721
796503388007632896
796506441666494464
796507045763698688
796508924799164416
796536854371778560
796544077063921668
796561814641373184
796562116618682369
796574817302573056
796580798065508352
796609550182916096
796636859392737280
796653409877315585
796672494241546245
796676910499524609
796690164886237184
796691376855339008
796692760858394625
796694698786246656
796696749909962753
796703603339751425
796725292131905536
796725874905247744
796734439959175169
796743889453387776
796764605032693760
796775258564898816
796800692987887617
796800735039995904
796802848914894848
796806237778128896
796820884342370305
796824500008402945
796830032131977216
796831487366725632
796839976679960578
796850856708554752
796867311084912640
796878597952774144
796880904748601345
796925053694787585
796934352705900544
796935321653039104
796948764439085056
796967097536573440
796975909915992065
796994427822764032
797058093402255360
797061692114997248
797063642118111232
797067547153559557
797080901897306112
797088019631247360
797096005472817152
797099981727375360
797103802797195264
797110115287650305
797113562833383426
797114485626417153
797116880779702272
797117807628414976
797127085382889472
797135209518997508
797136262381436928
797139480369070080
797139894707560449
797143887689216000
797145540316237824
797145557139685376
797146228186173440
797146370578718721
797152074794471425
797153471585812480
797154356802023424
797158802701291520
797159003864395776
797163101724426241
797169481248284672
797170970138132480
797179908304859137
797184299728388096
797189089804095489
797194059995561985
797199034272350208
797203620286656512
797205070052028420
797246958553493504
797248191649325056
797250553067794432
797271910262378496
797274414559727616
797283671468285952
797296220557443072
797326689458077696
797328361764900864
797330169295933441
797369436353294336
797386830136115200
797406438415101952
797414982405201920
797415829772046337
797419000695234560
797425220860645376
797425472141463552
797437782444609536
797442161142734848
797465783756607488
797476592507375617
797481910805139457
797482049359777792
797482195887632384
797487803714048001
797490718725935104
797490857213444097
797492786907979776
797493898394402816
797494229551366145
797494418328563713
797499094931382272
797499560301989888
797505688519909376
797507794001858560
797510600070791168
797515100550664192
797516132336824320
797532473240457216
797535736375504896
797546176023183360
797552236922478592
797558050085163009
797565062827429888
797566476525981696
797567281664430081
797567445426905088
797583664775360516
797589528370442240
797590803480805376
797594959876603904
797601725301616640
797608339966402560
797609551839240196
797622294055157760
797633220565008384
797635896287711233
797640958913474560
797649993511346176
797665696914280448
797674483897221120
797697225623306240
797706771796291584
797726854081875969
797731958541451265
797732927429898241
797738124222808064
797754188440760320
797759867364798464
797805631294107648
797809263607480320
797818923106193409
797819799799611392
797825864914374656
797830394636701696
797847096195973120
797850267349872640
797856013390999552
797861692562636801
797863768839462912
797865601670623232
797870798321184768
797871867830927360
797872832394858496
797876901184356352
797893909120585728
797898107442761728
797899982129033216
797900392185085956
797904667489337344
797905749493968896
797907305517879296
797909553895575553
797919385302110208
797920727152279552
797930147705856000
797931901134614528
797945893148209152
797949366078214144
797951626791227394
797983704681324544
797986271868162052
798003908702445568
798007566391353344
798024691625709568
798036255208538112
798037345874444288
798041384901115904
798050637527162880
798050931271237633
798055662332866560
798107507902201856
798111341609369600
798129830239895552
798135953869053954
798145202452103168
798147706510278656
798161350451023872
798187913066360833
798217113823387648
798219139429056512
798225087082074112
798229197294538752
798244737211723777
798250009456209920
798267848057503744
798272235345588224
798276114925776896
798296188726419457
798312349648048128
798312680947875841
798327478209089536
798331949664374784
798348084896026628
798359040443170817
798373724772646912
798380913918935040
798399301433126912
798461910014271488
798477349109043200
798502976264380416
798526489771720707
798536421858344960
798537612822597632
798550409832988672
798570341287104513
798579484937125888
798584438112264197
798621654347751425
798639316641705984
798639748499664896
798655972264669184
798670609651736576
798673336544829441
798686682556039168
798713081798991872
798725429603565569
798726641702895617
798729842099453952
798762880615092225
798779251243659269
798789073938706432
798791032670294016
798813917027803136
798814348839763972
798814881629671425
798820753579778052
798827158491648000
798833198029377539
798834611627270144
798837572701032450
798860171724238848
798878949501730816
798887589788917760
798897291193040896
798897392133214208
798900550469238784
798905403060817920
798911329591525381
798914416477499392
798915226280296452
798920158530007040
798936642467885057
798942635939348480
798945152710672389
798945165016637440
798955927756046336
798960335856144384
798963544360243200
798971102814814208
798975477272739840
798975871759499264
798976240548020229
798977201144266752
798980795654406155
798984776287997952
798990534731628544
798990790697635840
798997044652191744
799001846908076033
799005475018653696
799007941080686593
799033677665697793
799042107914731520
799075633351507979
799079806616772608
799081207564816384
799084084744060928
799099947622744064
799116984592039940
[truncated: 509,230 more rows]
